# Supplementary material for: Butyrate Selectively Targets Super‐Enhancers and Transcriptional Networks Associated with Human Mast Cell Function
Source: Eur J Immunol. 2025 Jun 11;55(6):e51680. doi: 10.1002/eji.202451680 (PMC12154173; doi:10.1002/eji.202451680)
Supplement: Supplementary file 2 — Supporting file 2: eji6001‐sup‐0002‐TableS1.xlsx. [file EJI-55-e51680-s001.xlsx]

## Sheet: Sheet1
Supplementary Table 1. Normalized log2 read counts of differently expressed genes between vehicle (IMDM medium) and butyrate treated (24 hours) human mast cell cultures.
Gene Name	D1_Veh	D1_Buty	D2_Veh	D2_Buty	Log2 FC	adj. p-value
JADE2	6.78373	4.64643	7.08372	4.65665	-10.3012	1.58e-08
TMEM171	5.85143	4.56201	6.46031	4.56748	-9.62148	1.27e-06
NIPAL2	5.99894	4.57827	5.9876	4.58263	-9.38319	2.08e-06
SIGLEC15	5.35406	4.4173	6.11371	4.42154	-9.27013	1.14e-05
DGCR5	5.75097	4.497	5.63348	4.50033	-9.09365	9.95e-06
FAS	5.64744	4.47199	5.5746	4.47507	-9.01206	1.5e-05
MX2	5.8124	4.37257	5.19748	4.37584	-9.0104	3.18e-05
LOC100499489	5.30227	4.39986	5.57735	4.40257	-8.86561	3.71e-05
PIPOX	4.94744	4.31095	5.40877	4.3129	-8.66198	0.000134433
CD79B	5.27749	4.20056	4.81597	4.20264	-8.53091	0.000246512
CLEC12A	5.22239	4.08337	4.55521	4.08541	-8.45723	0.000510023
TRAIP	4.80748	4.15582	4.99993	4.1575	-8.33003	0.000411539
GBAT2	4.80799	3.79345	4.04667	3.79501	-8.08409	0.00316722
BAALC-AS2	4.11356	3.81345	4.71352	3.81483	-7.99281	0.00316722
CXorf21	4.61168	3.96032	4.49975	3.96154	-7.97713	0.00168
IL6R-AS1	4.12356	3.62122	3.98422	3.62204	-7.48591	0.00985601
APOBEC3H	4.04129	3.61407	4.03818	3.61487	-7.45966	0.01024
GGT5	5.96703	4.58059	5.7872	4.6379	-6.7939	3.26e-05
NDUFA4L2	4.59194	3.94892	4.40412	3.93216	-6.47415	0.0130728
OR8G5	4.84825	4.23231	5.18225	4.27659	-5.96651	0.00304184
KCTD15	6.67232	4.82022	5.93318	4.65427	-5.73454	4.1e-05
AP5S1	7.42915	5.19197	7.48576	4.94499	-5.68395	3.56e-11
SNHG20	5.38592	4.5696	5.64354	4.48622	-5.46657	0.000879935
FAM151A	4.4065	3.95719	4.52197	3.92363	-5.42612	0.0202806
HGF	6.3591	4.78445	7.00937	5.11587	-5.08533	0.000299892
PBLD	6.27539	4.84872	7.32665	5.08062	-5.06606	5.48e-06
TBC1D10C	8.1345	5.73752	8.78507	5.48235	-5.04643	1.14e-14
LOC102723701	5.36188	4.53157	5.38852	4.47564	-4.95815	0.000934023
PTAFR	9.935	5.82939	10.0028	6.93883	-4.91537	1.91e-12
TP53	8.81432	5.90946	8.22693	5.55958	-4.81665	1.27e-13
APOBR	5.69505	4.80689	6.33487	4.74518	-4.79298	8.43e-05
CARD8-AS1	6.83897	5.31451	7.01991	4.903	-4.76893	0.000464361
LINC01181	6.53017	4.72613	8.36431	5.58028	-4.74827	0.000902301
CDK15	10.4323	6.24838	9.81637	7.14356	-4.72294	5.25e-14
SERPINB9P1	6.7041	4.83774	5.33247	4.5123	-4.66767	0.00961556
LIF	9.76557	6.68202	9.32922	6.05648	-4.66086	1e-15
PDCD1LG2	6.64144	5.24797	6.74879	4.88411	-4.63323	0.00113518
LOC105372397	5.03342	4.33063	5.11969	4.39283	-4.61767	0.00548753
LY6G5C	4.6804	4.10874	4.56008	4.04136	-4.55368	0.040615
MS4A2	13.2363	8.99432	13.2634	10.0275	-4.55139	2.62e-19
LYL1	7.45669	5.42637	6.74265	5.0354	-4.50175	2.55e-05
CACNA2D1	6.77313	5.11216	6.28821	5.0096	-4.47106	7.23e-06
AQP8	6.95158	5.10239	8.60169	5.86864	-4.42974	0.00010332
GAPT	11.3994	7.12975	10.4555	8.10416	-4.35081	7.79e-12
ASIC4	6.39216	5.02439	5.81685	4.74588	-4.34111	0.0096551
CAB39L	7.14981	5.04466	7.85711	5.74268	-4.33744	0.000300806
NT5M	6.53294	5.21925	6.46085	4.91095	-4.32453	0.000791366
CST7	12.8036	8.98957	13.4748	10.2052	-4.29986	5.84e-13
F2RL3	7.33061	4.93054	5.70913	5.08996	-4.28787	0.000685422
PPP3CB-AS1	7.18731	5.32286	6.62235	5.20495	-4.25009	1.98e-06
CD84	11.6804	8.32619	11.4829	8.33214	-4.22512	2.34e-38
DOK2	5.02157	4.71958	6.18707	4.43869	-4.20383	0.0391794
SLC24A3	7.69086	5.5818	9.4849	6.55449	-4.18421	4.73e-05
MIR5193	4.27245	3.85954	4.3013	3.86278	-4.16163	0.0454249
PSMB10	10.5296	6.65031	10.57	7.95125	-4.13764	1.68e-09
NAGPA	8.04799	6.30091	9.12513	5.99571	-4.12943	9.47e-09
OR10V1	7.8946	5.33116	7.50747	5.92192	-4.06724	9.6e-06
NDST1	9.65906	6.32623	9.99626	7.37828	-4.06431	2.11e-09
RCC1L	6.62195	5.28987	6.30305	4.88283	-4.05647	0.0141743
NLRX1	6.38326	5.39372	6.92139	4.90537	-4.05489	0.0141047
SIX5	5.19952	4.52431	5.13367	4.3829	-4.05371	0.0447061
LINC01637	5.96823	4.8998	5.835	4.85142	-4.01104	0.000399048
HAVCR2	8.34737	6.18232	7.826	5.52136	-3.98249	2.74e-06
AIFM3	4.67413	4.17809	4.71998	4.1485	-3.97528	0.0262229
SIGLEC8	10.1499	6.89847	10.8965	8.06688	-3.96048	9.19e-09
GPR34	11.2698	7.13384	10.9319	8.64256	-3.9068	5.99e-08
PARPBP	5.94198	4.75111	5.98553	5.04893	-3.90628	0.0320999
DBNDD1	9.0019	6.54957	7.93493	5.64976	-3.88457	3.14e-05
KLHDC7B	5.82444	4.87958	6.16354	4.99392	-3.8807	0.00085474
EPC2	5.2304	4.45631	5.26528	4.5921	-3.8708	0.0238296
CHCHD4	5.9259	5.1226	6.43789	4.93384	-3.85968	0.0012699
LAIR1	9.78604	7.37044	9.61631	6.53545	-3.8337	2.2e-10
EPC1	7.80648	5.58945	7.98415	6.11306	-3.81587	9.81e-07
MLC1	9.7889	6.39922	8.03705	6.8368	-3.81481	8.96e-06
MAP4K1	8.77833	6.32758	8.81971	6.55625	-3.77992	4.9e-14
DNAJA4	4.91738	4.35486	4.90167	4.29187	-3.75449	0.0270871
ADCYAP1	8.63087	5.98005	6.20774	5.49389	-3.75243	0.00316722
FBXW4	5.58572	4.78143	5.6907	4.7735	-3.73056	0.00226509
TRIM22	10.9237	8.569	10.8553	7.10291	-3.73033	1.98e-07
MPIG6B	8.30784	6.14729	6.8608	5.04845	-3.72343	0.0117973
CD200R1	9.03724	6.60681	8.11034	6.03346	-3.72223	9.87e-07
IL1RL1	10.4425	7.24861	9.05264	7.31641	-3.70849	3.28e-08
FAR2	10.0655	7.47404	9.42958	6.78558	-3.70059	6.28e-10
COPZ2	5.18186	4.36945	4.88913	4.4625	-3.69176	0.0313525
JPH4	11.3783	8.66987	10.8093	7.85125	-3.65744	1.3e-11
SRC	6.57436	5.33168	6.69164	5.31422	-3.64296	2.66e-05
ZNF618	9.06308	7.06772	9.228	6.29173	-3.64004	1.93e-08
RBM19	7.19149	5.45867	6.90893	5.60328	-3.63566	6.04e-06
IL27RA	8.13911	6.48827	8.0869	5.35923	-3.58187	0.00254934
RARRES1	11.2972	8.59814	11.2345	8.46356	-3.56877	6.29e-27
PARP3	7.09227	5.75623	6.90709	5.13839	-3.5652	0.00772331
PRIM2	10.2279	7.30884	9.71893	7.57959	-3.56311	2.45e-14
ALDH5A1	8.58297	6.99004	9.02433	5.77149	-3.5516	0.000180441
NCKAP5	8.20985	6.05298	7.48716	5.95991	-3.54713	9.14e-07
ARSB	6.6846	5.54339	6.5725	5.02719	-3.53258	0.0199638
KCNMA1	9.97719	6.83684	8.48413	7.17136	-3.52977	3.71e-06
CARD6	6.70663	5.41232	6.34816	5.14337	-3.52943	0.00111863
ARSD-AS1	6.15858	5.14603	6.16171	5.06935	-3.50677	0.000672291
SORBS3	9.2381	6.34359	9.86608	7.59975	-3.50367	1.65e-05
COBLL1	10.8928	8.361	11.2043	8.44021	-3.49519	4.47e-22
MVB12B	7.381	5.79928	6.57433	5.04665	-3.49385	0.0279367
RGS13	12.3642	9.05156	12.9318	10.3872	-3.48909	4.09e-08
RASGRP4	8.81341	6.38699	7.87624	6.32324	-3.48594	6.87e-07
SLC7A7	4.81665	4.30286	4.84727	4.29271	-3.46695	0.0372569
GFI1B	7.5482	5.83817	7.91325	6.08105	-3.46317	6.59e-07
IGFLR1	10.9403	8.5294	11.4932	8.65984	-3.45861	2.77e-17
KCNE3	9.58372	7.05841	9.73053	7.42972	-3.45355	4.7e-14
GGTA1P	8.02901	5.86843	7.54413	6.12635	-3.45332	1.21e-06
PTPRC	12.0547	8.81697	11.8153	9.55148	-3.44643	5.9e-14
EFCAB2	6.41862	5.19994	7.25033	5.68907	-3.42734	0.00526305
LIMD2	9.49402	7.46113	10.7455	7.99914	-3.41779	2.92e-07
ARHGEF6	12.3363	9.33035	11.1749	9.08852	-3.4096	4.99e-10
LOC101926943	5.60833	4.93689	5.81179	4.78737	-3.40855	0.0106391
TRPV2	11.468	8.73387	10.8782	8.45385	-3.40177	5.02e-15
C1orf162	9.8072	7.17072	9.57015	7.46081	-3.39663	2.73e-14
SUSD1	7.47503	5.34969	6.70307	5.8486	-3.37357	0.00204464
GRAP	6.8646	5.31191	6.7319	5.63135	-3.35778	0.000616974
RIPOR2	7.89878	5.65288	6.78838	5.93714	-3.35764	0.000537085
CLEC3B	9.30217	6.84482	9.72413	7.49548	-3.35484	6.91e-09
ARHGAP9	8.47548	6.60527	8.82514	6.59712	-3.34964	1.89e-10
CCDC78	4.95799	4.74825	6.11017	4.70313	-3.3496	0.0398413
EVPL	9.24649	7.33921	9.03496	6.18886	-3.34798	4.08e-05
CDKN2B-AS1	5.19136	4.56386	5.37497	4.65949	-3.34583	0.0255915
NR5A2	8.87151	6.27427	8.33075	6.80463	-3.34025	6.59e-07
ADAM12	9.99291	7.32179	10.0769	7.89154	-3.32742	5.2e-12
PVALB	6.10608	5.07198	6.02879	5.12419	-3.31975	0.00168
ADI1	11.9928	9.93008	12.7932	9.72422	-3.31552	1.33e-13
FERMT3	12.222	9.32808	12.0111	9.68412	-3.30994	4.91e-20
PYROXD2	6.39475	5.18231	6.4952	5.42076	-3.3085	0.00162348
CBFA2T3	9.09503	7.21707	9.33963	6.80855	-3.28927	1.89e-10
SPATA13	7.88203	6.13445	7.47674	5.88833	-3.28046	4.73e-06
MTHFS	8.41494	6.56588	8.77556	6.64406	-3.27678	9.91e-10
TPSG1	9.23109	7.09357	8.78096	6.73276	-3.22086	6.82e-09
TAL1	7.93765	6.24389	7.39385	5.78114	-3.20581	0.00013188
ZNF45	7.13634	5.79773	7.33828	5.79794	-3.1971	1.15e-05
SLFN12	7.91973	6.19227	7.35356	5.84329	-3.19487	6.27e-05
SLC5A10	6.76291	5.34172	6.60121	5.59369	-3.19353	0.000934023
CEBPB-AS1	5.40253	4.67002	5.30648	4.69741	-3.19266	0.0204536
FCER1A	12.4026	8.92112	12.2484	10.2928	-3.19097	4.98e-07
GIMAP2	6.93195	5.54775	6.42305	5.41826	-3.17353	0.000918652
SPI1	6.5986	5.30274	6.40955	5.4641	-3.16142	0.00107165
CPNE5	6.74722	5.55878	8.3652	6.38219	-3.14709	0.0111281
ST8SIA6	7.54863	6.33173	8.41387	6.28382	-3.11998	3.09e-05
FES	10.1957	7.75422	10.0247	7.95085	-3.11765	5.12e-15
PARVG	8.45705	5.72821	8.57175	7.04866	-3.11182	0.00385936
B3GNT5	7.0651	5.78192	6.55419	5.26589	-3.10602	0.011253
ZNF362	8.17194	6.67219	8.7645	6.58536	-3.09892	3.29e-07
LOC101927751	5.87249	5.13165	5.91002	4.92485	-3.09835	0.0174224
NOL6	7.23015	5.91904	6.63021	5.15321	-3.09799	0.0456685
RASSF1-AS1	6.29134	5.08048	6.73535	5.6108	-3.09665	0.0362167
ST20-MTHFS	8.21643	6.52283	8.61447	6.64681	-3.09471	6.02e-08
BAALC	5.64856	5.47048	7.05362	5.10028	-3.09189	0.0347443
HYI	7.38231	5.91408	7.42159	5.96572	-3.08378	6.96e-06
PEAK3	6.58312	5.30573	6.21592	5.39562	-3.07948	0.00211179
PRKG2	6.04935	4.93556	6.02698	5.28247	-3.05644	0.0407935
NYNRIN	7.42879	5.88901	6.62135	5.52378	-3.05495	0.0032246
HRH4	6.49859	5.31087	7.58526	6.01215	-3.04925	0.0210276
RNA18SN5	5.83393	5.97583	8.18355	5.71527	-3.0467	0.0333548
RNA18SN3	5.83393	5.97583	8.18355	5.71527	-3.0467	0.0333548
RNA18SN4	5.83393	5.97583	8.18355	5.71527	-3.0467	0.0333548
RNA18SN1	5.83393	5.97583	8.18355	5.71527	-3.0467	0.0333548
RNA18SN2	5.83393	5.97583	8.18355	5.71527	-3.0467	0.0333548
EPB41L1	10.4436	7.90671	10.2423	8.27658	-3.04396	4.37e-13
NFIC	9.06009	7.27288	9.18683	6.93036	-3.04289	1.01e-09
PHACTR1	10.0228	7.51731	10.7248	8.58123	-3.0278	8.08e-06
PDE6B	6.70214	5.40718	6.95823	5.7848	-3.01273	0.00325275
PRKAR1B	7.45995	6.05801	7.63355	6.06801	-3.00539	6.5e-06
SAMD13	7.5716	6.58821	8.45418	6.14481	-2.98902	0.000307412
NEK6	12.1129	9.50806	11.7477	9.69387	-2.98335	2.27e-16
CTSG	15.3383	12.2259	14.0973	12.6629	-2.96817	1.86e-07
GPSM3	10.0122	7.8875	10.406	8.21245	-2.9588	3.2e-11
CERS2	10.4256	8.09993	10.68	8.56946	-2.94956	2.14e-11
DYRK1B	7.38188	6.14892	7.45459	5.83284	-2.94086	0.000138931
MRTO4	7.29627	6.05333	7.05369	5.58913	-2.93173	0.00230177
AQP10	8.81578	7.08842	8.48891	6.51068	-2.92223	8.78e-06
KCNK6	6.52948	5.7314	6.80433	5.31583	-2.90856	0.0116295
NREP	9.20552	6.96654	10.2059	8.16612	-2.90343	0.000479169
UBA7	11.0738	8.97291	11.0923	8.74529	-2.9032	2.31e-16
WSB2	9.69349	7.42648	8.98357	7.38907	-2.90176	1.19e-07
LRMP	9.15066	6.56831	9.79565	7.97041	-2.90097	0.0011656
PAFAH2	10.6928	9.06588	11.5664	8.87913	-2.89914	7.02e-09
NRP1	8.97347	6.94367	7.10471	5.97353	-2.89632	0.0175946
MPDU1	9.79724	7.556	9.21377	7.52808	-2.88392	9.41e-09
ZNF180	7.10509	5.78568	6.25233	5.28032	-2.87325	0.028777
C5orf56	5.30097	4.78295	5.62686	4.82872	-2.86441	0.0402831
GRAP2	8.91343	6.06822	7.53895	7.01633	-2.86004	0.00758784
ZCWPW1	6.66111	5.46916	6.85369	5.76544	-2.8561	0.00342364
AURKB	5.599	5.09088	6.4309	5.23173	-2.85503	0.034214
LRRN1	5.99844	5.13109	6.11028	5.26281	-2.8422	0.0116903
HEXA-AS1	5.69454	5.29238	6.54761	5.18004	-2.84011	0.0288778
RCN1	7.70432	5.42021	7.01343	6.34164	-2.83422	0.0333548
SMYD2	6.99146	5.58167	6.63359	5.76557	-2.82917	0.00194483
ADPRH	10.5307	8.49025	10.1235	7.98197	-2.81608	6.47e-09
GNA15	9.078	6.50323	8.48641	7.34916	-2.81131	0.000313808
TXNRD2	6.69612	5.80847	6.64961	5.25281	-2.80789	0.0365644
AKAP5	7.95957	6.14191	6.62785	5.92953	-2.8048	0.00928416
C11orf21	7.12181	6.09328	7.21738	5.6535	-2.80154	0.00266598
GTF2I	7.87579	6.39092	7.9275	6.38759	-2.79739	2.92e-06
GADD45A	7.92112	6.34171	8.16794	6.62631	-2.78179	1.49e-05
ARHGAP30	10.5453	8.4503	10.3433	8.33302	-2.7701	2.04e-13
ST6GALNAC2	8.4821	6.95704	9.53848	7.53177	-2.74859	0.00027224
TNFSF12-TNFSF13	6.7694	6.11897	7.47899	5.62354	-2.74411	0.0106577
PTPRN2	7.77646	5.82463	7.86494	6.66728	-2.74121	0.00572443
LINC01089	7.95581	6.41832	7.89134	6.453	-2.73429	4.73e-06
ZFX	7.16437	6.26926	7.8093	6.03255	-2.73259	0.000965605
LOC101928834	11.1582	8.45784	10.4302	9.02549	-2.72776	4.01e-07
BIRC7	8.32707	6.47845	9.43348	7.6057	-2.72557	0.00448305
HAAO	9.26519	6.8914	9.86863	8.13936	-2.71826	0.000916525
TNFSF12	6.64206	5.69765	6.78022	5.60629	-2.7163	0.00203237
DHRSX	8.61749	7.1827	8.9911	6.98389	-2.71128	4.93e-07
ZNF528-AS1	5.67548	5.35514	6.65912	5.26566	-2.7022	0.0439082
PCED1B-AS1	6.96673	5.52677	6.27319	5.67824	-2.69953	0.0115843
HCST	11.5772	9.17166	10.7666	9.15246	-2.69394	2.09e-08
GMIP	8.26112	6.4835	8.31555	6.89518	-2.6876	2.08e-05
NMI	9.96054	7.39076	9.96984	8.42489	-2.68276	4.34e-05
SCN1B	7.46544	6.22628	6.80638	5.45157	-2.68011	0.0405262
PLCB2	7.55665	5.99168	7.21504	6.20442	-2.67999	0.000510023
AMIGO3	6.47803	5.37383	6.32555	5.55064	-2.67515	0.00916382
HDGF	8.10833	6.67137	8.04018	6.45378	-2.67421	9.8e-06
RASSF1	10.851	9.12642	11.6272	9.33522	-2.67282	2.43e-08
PTPN6	11.7836	9.64817	12.0908	10.0192	-2.67203	4.49e-12
ZHX2	6.96071	5.93349	7.56473	6.13416	-2.66403	0.00206345
TNFSF13	6.74383	6.27671	7.61606	5.50652	-2.66084	0.0397164
C8G	11.0147	8.35572	10.7642	9.22567	-2.65852	1.18e-06
SIRPA	7.975	6.04248	8.77398	7.2263	-2.65477	0.0130546
CAPN3	10.6394	8.48499	11.8608	9.80949	-2.65239	0.000934023
DIS3L	8.59812	6.96358	9.01765	7.28217	-2.64144	3.85e-06
CAMK2N1	7.02249	6.16259	7.53482	5.93279	-2.64124	0.00181348
RASSF5	11.4337	9.29559	11.6779	9.68844	-2.63968	1.45e-11
TICAM2	8.37356	6.89012	8.34259	6.68585	-2.63381	2.3e-06
CORO1B	9.69003	7.65697	10.1091	8.30218	-2.63045	2.21e-06
ZNF280D	7.44458	6.16982	7.36817	6.10536	-2.628	0.000172174
DEXI	8.38756	6.95777	8.78388	7.00592	-2.6162	2.39e-06
YJU2	8.64414	7.18215	8.71795	6.88306	-2.61371	1.32e-06
CELF2	11.3604	8.71001	10.6737	9.33673	-2.60732	1.21e-06
TSPAN32	7.8989	6.25936	7.71109	6.55204	-2.60637	0.000146551
DENND1C	8.87981	6.15256	9.21077	7.83263	-2.60497	0.0188446
ATF5	5.96486	5.22234	5.86329	5.10375	-2.60369	0.0297377
UBTF	9.29255	7.61496	9.41673	7.54691	-2.60359	2.19e-09
PDCD4-AS1	6.47286	5.67743	6.36884	5.24325	-2.60025	0.0465325
CAMK1	6.78691	5.72359	6.68147	5.6955	-2.59753	0.00266598
FAM171A1	7.29411	6.65419	9.17025	7.12636	-2.59432	0.0175439
CTSO	9.44303	7.90327	9.33103	7.19683	-2.5929	1.44e-05
HSD3B7	8.71257	7.33838	9.04535	7.07599	-2.59266	1.4e-06
FADS2	10.5074	7.73179	9.67571	8.62502	-2.5809	0.000172001
ADCY7	9.74852	7.46281	9.21719	7.94242	-2.56632	5.74e-06
CEBPB	6.73864	5.65882	6.31868	5.51077	-2.56275	0.0126504
PNPLA7	8.20123	6.65562	8.77394	7.17281	-2.55862	0.000313472
GTF3C6	9.70585	7.52313	8.79598	7.66428	-2.54293	5.41e-05
LAT	12.7918	10.7141	12.567	10.6079	-2.54177	5.82e-15
TMEM173	11.1744	9.18257	11.0942	9.19031	-2.53979	4.66e-14
TRAF3IP2	9.38849	7.57813	8.88738	7.33801	-2.53843	2.74e-06
CKS1B	6.24778	5.45774	6.4303	5.48196	-2.53584	0.011651
EMP3	12.182	10.0761	12.2568	10.3462	-2.53339	8.22e-14
GPX7	6.72522	5.91257	7.01597	5.72282	-2.52884	0.00503968
ITGA9	8.65196	6.85415	8.8787	7.3976	-2.52491	5.11e-05
CALB2	11.2678	8.20137	9.48962	9.13329	-2.51938	0.00480169
LGALS9	9.65934	7.61129	8.82802	7.5846	-2.51704	3.1e-05
HAGHL	9.04534	7.67759	9.33551	7.32118	-2.50635	1.5e-06
SLCO2B1	12.0402	10.2343	12.3623	10.2435	-2.49759	4.09e-13
NSMAF	10.0495	7.90946	10.1245	8.55606	-2.48219	1.45e-06
ZBTB1	9.47846	7.88173	9.10942	7.26663	-2.47765	3.8e-05
VARS2	6.65877	5.75528	6.3421	5.37446	-2.47528	0.0396541
CLEC2B	7.89642	6.25848	8.04139	6.83945	-2.47223	0.00166229
DDX60	6.85271	5.89549	6.81705	5.73642	-2.47	0.00469102
TMEM220	8.4925	6.41992	7.96332	7.07571	-2.46108	0.00237389
USE1	8.07043	6.98887	8.11601	6.2307	-2.45735	0.00398545
GATA1	10.651	8.84873	10.6238	8.73833	-2.45208	7.33e-12
ZNF528	6.78003	5.77771	6.93049	5.9041	-2.44779	0.00460392
HSD17B14	7.73915	6.66919	8.93218	7.19563	-2.44527	0.00683509
ARSD	8.71878	7.13588	9.40812	7.73516	-2.44375	0.000345679
LOC100129083	7.53581	6.2632	7.45155	6.30503	-2.43524	0.000398212
MEIS2	9.91486	8.33692	10.073	8.12513	-2.4345	3.5e-09
BMPR1A	7.93013	6.81897	8.41619	6.74778	-2.43302	0.000148769
PPM1M	7.09179	5.95794	6.84697	5.90028	-2.42964	0.00350867
RP9P	6.83408	5.80945	7.12248	6.04206	-2.42888	0.00640923
HDAC7	6.9205	5.85865	6.56509	5.68514	-2.4285	0.0112425
TBCD	9.9372	8.30045	10.0739	8.20369	-2.42462	8.61e-10
ALOX5AP	11.0979	9.11357	11.4397	9.64412	-2.42277	6.58e-08
MINDY1	7.99059	6.57413	7.68203	6.50491	-2.41438	0.000238634
SRSF7	10.5985	8.92324	9.92359	7.8659	-2.41303	0.000616768
ATP8B4	7.15852	5.93301	7.41919	6.3224	-2.41278	0.00590791
PYCARD	10.1998	8.60585	10.1992	8.22075	-2.41175	2.04e-08
DENND1B	8.87736	7.28585	8.92265	7.39033	-2.40949	5.23e-07
GPATCH4	7.35475	5.91178	6.90805	6.17757	-2.40077	0.00748035
ATN1	6.83897	5.97011	7.20737	5.99259	-2.39771	0.00461876
ITPA	8.98749	7.23745	8.4401	7.20691	-2.39553	4.13e-05
ATP6V0A2	10.4089	8.43935	8.7219	7.62002	-2.39322	0.0101279
IL6R	9.06841	7.21072	9.75665	8.17191	-2.39023	0.00168
SMPDL3A	9.36999	7.59497	9.79305	8.17407	-2.3887	2.88e-05
PPP1R14B	6.30164	5.6679	6.46249	5.38153	-2.38614	0.0375667
COMTD1	7.33734	6.23934	7.14849	6.00688	-2.38603	0.00302494
CIITA	7.79446	6.56564	8.20181	6.77565	-2.3835	0.000399492
C10orf55	8.66339	7.01623	8.88685	7.4536	-2.38184	5.05e-05
LRFN4	7.24247	6.03195	6.75127	5.91359	-2.37687	0.00853219
CENPQ	6.7927	5.71842	6.7939	5.92316	-2.37231	0.00924329
IFIT2	9.04052	7.31033	9.39454	7.87274	-2.36683	6.5e-05
CAPN1	11.7123	9.61232	11.5604	9.94693	-2.36678	1.89e-10
P2RX1	12.0291	9.75162	11.8341	10.3292	-2.3646	3.55e-08
SLC45A3	8.01064	6.56423	6.8418	5.99955	-2.36025	0.0395482
STXBP5	10.4142	8.01618	10.2767	8.97359	-2.35957	0.000111106
ADAP1	7.47396	6.50332	8.36222	6.80438	-2.35608	0.0054292
RIN3	10.5809	8.85441	11.4404	9.57832	-2.35593	0.00010332
HPGDS	14.4385	12.0041	13.641	12.3763	-2.35318	7.29e-07
LPXN	12.1435	10.1019	12.8219	11.031	-2.35162	5.28e-05
ANPEP	11.1043	9.10427	11.3593	9.67369	-2.35135	1.98e-07
PLXNA4	8.97685	7.59926	9.27189	7.5339	-2.34468	1.32e-06
NCS1	6.38224	5.55905	6.51038	5.64078	-2.34404	0.0177233
CHST13	9.0108	7.26237	9.03583	7.65601	-2.34344	1.01e-05
STAG2	9.7521	8.01348	9.84001	8.23471	-2.33938	2.92e-08
TTC7B	7.79711	6.13987	7.70497	6.76024	-2.33893	0.007092
ZBTB4	8.1716	6.96859	8.75303	7.14849	-2.33807	0.00027224
RAB27B	12.3384	9.88026	10.9956	10.1176	-2.33442	0.000286117
TEN1	7.4348	6.24633	6.95574	5.99285	-2.33274	0.00876128
ZNF821	8.21264	6.78732	8.25284	6.94886	-2.32814	5.13e-05
GPR183	6.96084	6.0094	7.1622	6.0578	-2.32415	0.00396974
ZMYM3	7.67336	6.05499	7.86121	6.82524	-2.31992	0.0169702
STAT6	10.882	8.98507	11.2666	9.56909	-2.31169	1.42e-06
RNH1	12.2196	10.3152	12.2262	10.4782	-2.30668	8.42e-13
PDZD8	12.7643	10.3626	10.459	10.1324	-2.30603	0.0127229
TSPAN4	12.8411	11.2593	13.1061	11.0262	-2.29266	3.73e-11
TANGO6	7.02507	5.80973	6.24704	5.72179	-2.29186	0.042372
MRGPRX2	11.9175	10.1736	11.8637	10.006	-2.28954	4.39e-12
IL9R	7.91664	6.69707	7.93311	6.62875	-2.28843	0.000186371
LZTS2	7.67964	6.6445	9.16326	7.51709	-2.28529	0.0344666
CD37	10.7982	9.16481	11.1861	9.36251	-2.27352	1.71e-08
RAB37	11.3421	9.49587	11.1391	9.49016	-2.2706	7.48e-11
NFE2	8.3138	6.58699	7.73999	6.92043	-2.26826	0.00242576
HDC	13.1279	10.1857	10.8681	10.9731	-2.26322	0.0181252
ZBTB38	9.76985	8.21254	9.94345	8.26365	-2.26196	2.89e-08
ARHGEF40	8.66293	7.45184	8.7741	7.08633	-2.25919	6.55e-05
LCP2	9.95375	7.8568	10.2713	8.86243	-2.25178	0.000677553
FRMD4B	8.83202	7.59067	8.53594	6.76615	-2.25062	0.00364177
SIAH1	8.59247	7.44835	8.99351	7.27014	-2.25036	5.28e-05
TEN1-CDK3	7.62702	6.47725	7.12942	6.06262	-2.24571	0.0151095
HOXB2	6.9146	6.03964	6.96499	5.91357	-2.24199	0.00801199
MICAL1	8.23607	7.14349	9.40057	7.72247	-2.23951	0.00820606
LMO4	13.6052	11.1149	11.8465	11.3128	-2.23932	0.00282954
UBE2Q2	9.19023	7.6249	9.10624	7.6785	-2.23453	1.03e-06
GRK2	9.96107	8.40162	10.2836	8.58919	-2.23319	1.98e-07
STXBP6	8.76663	6.75987	8.17346	7.39379	-2.23016	0.00408129
CDC25B	6.88084	5.89522	7.15531	6.16389	-2.23008	0.0144143
RAB11B	9.69036	8.57553	10.3365	8.26771	-2.22774	2.57e-05
LINC01918	7.09775	6.02586	6.86195	6.01281	-2.219	0.00827302
UFC1	10.5229	8.85889	10.5356	8.87789	-2.21843	8.01e-10
CTSS	9.56932	7.20215	9.07336	8.20492	-2.21546	0.00403727
PLAU	11.1616	9.32963	11.4942	9.85877	-2.2132	9.92e-07
PYCARD-AS1	8.54966	7.40107	8.63408	6.98253	-2.20991	0.000246512
APOL6	7.26938	6.24839	7.08665	6.06556	-2.20895	0.00652623
MSI2	7.48423	6.21421	8.04561	6.86251	-2.20864	0.0197433
FCER1G	14.1673	12.0682	13.6233	12.2202	-2.20766	1.69e-08
GBE1	11.7603	10.0375	11.6824	9.96536	-2.19797	1.78e-11
SCMH1	8.82476	7.70696	9.34905	7.58163	-2.19603	6.68e-05
ENOSF1	7.27042	6.32388	7.68943	6.46404	-2.18815	0.00495857
S100A11	12.848	10.7038	11.7948	10.6788	-2.18785	5.95e-05
CMTM3	9.10381	7.86523	9.18039	7.44975	-2.18207	4.1e-05
NDST2	11.9241	9.9415	12.0246	10.5068	-2.18024	2.88e-07
RAB34	7.26797	6.22144	7.97253	6.73855	-2.17901	0.0231798
ARHGAP8	7.20728	6.66251	8.25777	6.62675	-2.17033	0.0202372
HOMER3	9.24948	7.77459	10.0161	8.43719	-2.16097	0.0012663
DUS3L	9.08693	7.8677	9.18769	7.4814	-2.15474	4.13e-05
SIGLEC10	9.82364	7.95729	9.67812	8.43028	-2.15296	1.53e-05
APOBEC3C	11.4738	9.5731	11.4082	9.94671	-2.14465	2.33e-08
LTBR	7.47419	6.412	7.26167	6.23701	-2.14198	0.0054292
ENG	8.08365	7.11397	9.00047	7.4212	-2.13591	0.00527216
EOGT	7.25434	6.28117	7.54921	6.43109	-2.13538	0.0055986
RNASEL	8.58132	7.46668	8.72922	7.13045	-2.13256	0.00019711
RRP15	8.28764	6.92392	7.97976	6.90137	-2.12787	0.000560596
CTTNBP2	9.88045	8.25927	9.83708	8.39959	-2.12752	1.94e-07
DOCK8	8.20336	7.00895	8.29423	6.99098	-2.12024	0.000188168
DGKZ	9.34857	8.13287	9.64081	7.9094	-2.11828	8.84e-06
MBNL3	8.60786	7.12727	8.79596	7.54959	-2.1172	0.000402064
CALHM2	9.65241	7.80506	9.61758	8.40958	-2.10396	0.000122277
TOE1	7.4693	6.33604	7.41986	6.46302	-2.10213	0.00376657
TRIB2	10.6727	9.43819	11.9945	10.1756	-2.09621	0.00409826
C3orf14	7.60974	6.118	7.13206	6.55029	-2.09079	0.0264448
RABGGTA	8.60379	7.39744	8.70417	7.27502	-2.09005	6.39e-05
SPATS2L	9.26816	7.77318	9.27714	7.92145	-2.0897	4.51e-06
VAMP8	11.1294	9.39434	11.1712	9.6722	-2.08953	1.82e-08
ZBTB33	7.34219	6.33734	7.42691	6.39031	-2.08867	0.00427467
PBX3	9.10625	7.6941	9.14962	7.77604	-2.07759	7.28e-06
LBH	8.00095	6.63912	8.90093	7.59801	-2.07399	0.0372009
SELPLG	11.7062	9.99342	12.6902	11.0638	-2.07157	0.00314075
PRR5-ARHGAP8	7.60259	6.91576	8.3798	6.81579	-2.06852	0.00912083
CFLAR	10.0196	8.40541	9.6919	8.35758	-2.06514	2.55e-06
FCGR2A	8.55249	7.22244	8.16998	7.03207	-2.05908	0.000916352
ATP8A2	7.55413	6.59591	7.84372	6.64359	-2.05215	0.0032246
RAB32	9.00157	7.63351	9.06608	7.71512	-2.04967	1.55e-05
PCBP1	11.3483	9.98924	11.7675	9.96372	-2.049	1.31e-07
NQO1	11.0074	9.23644	10.4859	9.20869	-2.04397	3.32e-06
TCEAL1	9.24629	7.9563	9.29642	7.79609	-2.04313	8.96e-06
ZNF580	6.6768	5.93372	6.76133	5.85818	-2.04247	0.0266701
ABHD14A	9.67682	8.13675	9.72426	8.3656	-2.0339	3.1e-06
CARD8	9.79717	8.13042	9.81569	8.53237	-2.03385	1.55e-05
COMMD4	9.30323	7.76152	8.97849	7.80693	-2.03237	4.48e-05
SGSH	10.6155	9.45098	11.3895	9.55104	-2.03026	5.82e-05
TOX	10.6252	8.5583	9.84942	8.98594	-2.02934	0.000469073
FST	8.42949	6.86481	8.27505	7.3404	-2.02801	0.00266681
CD63	14.7953	13.03	14.8058	13.2799	-2.0273	3.32e-10
RBM43	6.76609	6.02406	7.33704	6.27739	-2.02711	0.0410784
CYSLTR1	9.69612	8.03771	9.88084	8.57718	-2.02708	0.000108161
MMAB	8.82912	7.52444	8.19127	6.96838	-2.02691	0.00814219
RNF44	7.38929	6.63458	8.00393	6.66477	-2.02496	0.0109929
CFAP410	7.8055	6.8304	8.45259	7.12636	-2.01841	0.00786204
AHNAK2	8.14278	7.47885	8.68232	6.81455	-2.0161	0.0125151
ECHDC2	8.00408	7.3781	8.61551	6.78872	-2.01484	0.013167
RTN4R	7.97983	7.04436	8.46246	7.06153	-2.01445	0.00210127
UNC13D	11.5679	9.96107	11.1421	9.64109	-2.01104	2.49e-06
IDNK	8.39915	6.91136	8.01778	7.15426	-2.00739	0.00232211
TGFBRAP1	9.4662	7.90402	9.80821	8.47616	-2.00738	0.000402064
PMF1	10.5622	8.90466	10.8264	9.40458	-2.00706	1.63e-05
JADE1	8.34127	7.32782	8.64105	7.19235	-2.0064	0.000515082
ALDH16A1	8.69734	7.77327	8.61003	6.70162	-2.00589	0.0275707
RIPK3	8.21039	7.1915	8.09364	6.71852	-2.00553	0.00486928
ZBTB14	7.87598	6.37435	7.56291	6.86927	-2.00506	0.0180151
ATIC	10.4038	8.85839	9.4282	8.11012	-2.00456	0.00611428
PRKACB	11.8381	9.90286	11.5655	10.3365	-2.00356	1.46e-06
CLN3	9.71527	8.63377	10.4944	8.75294	-1.99922	0.000299861
BTK	13.5325	11.6153	13.5692	12.2089	-1.9923	1.78e-06
AKT2	8.02137	6.91308	8.11829	6.94995	-1.99121	0.000949653
ZNF85	7.84902	6.36535	7.22751	6.69527	-1.98973	0.0268503
ESYT1	13.6	11.8455	12.8448	11.4926	-1.98953	3.8e-05
DPP4	7.75221	6.79189	8.65131	7.31826	-1.9857	0.0263657
ITGA2B	9.32163	7.80772	7.92509	7.11036	-1.98117	0.0496882
TBXAS1	10.4349	8.84368	10.1243	8.80187	-1.9802	1.63e-06
GHDC	8.8884	7.53197	8.97314	7.72643	-1.97908	8.83e-05
TYW3	8.25502	6.81366	7.90441	7.0781	-1.97539	0.00381
CREB3L4	7.28987	6.56099	7.41043	6.16897	-1.9723	0.0244645
SYK	11.0518	9.12098	10.0046	9.17453	-1.96953	0.00127451
CKAP4	7.46773	6.3326	7.66224	6.72985	-1.96892	0.0169615
MAGED2	12.2472	10.7616	12.3585	10.7291	-1.96629	9.51e-10
DOK3	10.2012	8.74918	10.05	8.62151	-1.96481	1.09e-06
PCBD1	9.46983	8.01275	8.87633	7.72293	-1.96055	0.00100205
PIK3IP1	13.0124	11.9413	14.6208	12.8424	-1.95864	0.0156127
ING2	8.58609	7.24606	8.46903	7.37942	-1.95848	0.000347452
CCDC97	9.15968	8.03484	9.07695	7.50452	-1.95686	0.000796052
DTX3L	7.3854	6.42383	7.65285	6.6244	-1.95513	0.0107645
RNF103	8.60544	7.20342	8.80513	7.66836	-1.95439	0.00168
SPIN4	7.62731	6.44175	7.2799	6.5258	-1.95327	0.0119231
SIGLEC6	12.0752	9.98734	11.993	10.8431	-1.9529	0.000185801
TNFRSF14	11.5492	10.1705	12.1654	10.5242	-1.94953	3.12e-05
MCPH1	8.07321	6.81301	7.78021	6.88152	-1.94912	0.00325275
HSBP1L1	8.31824	7.51401	8.93733	7.34391	-1.94473	0.00290688
LAT2	12.6033	11.0719	13.1828	11.6105	-1.94365	5.13e-05
TRMT2B	8.1552	7.18465	8.44143	7.10299	-1.94164	0.0012267
BSPRY	7.72324	6.48833	7.43183	6.66721	-1.9411	0.00995103
MCM5	8.41108	7.24696	8.9631	7.66802	-1.93668	0.00435711
RFX5	9.64409	8.56322	9.17311	7.16097	-1.92942	0.0418081
CHKB	8.83409	7.53822	8.7702	7.57776	-1.9285	0.000119745
TLE5	8.53715	6.80468	8.28402	7.53694	-1.92343	0.0164617
FGD3	9.62553	8.22516	10.3528	8.93714	-1.92019	0.00371503
LXN	12.4102	11.5286	13.3805	11.3717	-1.91713	0.000327108
CCDC14	6.86985	6.27157	7.25992	6.15181	-1.91423	0.034115
MRPL9	9.52252	8.48582	9.56828	7.81993	-1.9081	0.00119179
PIK3R6	11.8824	10.175	11.9013	10.5755	-1.90553	8.44e-07
DUSP3	10.6737	9.30426	10.1094	8.57669	-1.90417	0.00161896
NOP53	7.83197	6.81982	7.52109	6.50665	-1.90132	0.0153428
USF2	8.04569	7.07028	8.52221	7.25659	-1.89906	0.00448305
STK11IP	7.21147	6.4088	7.3427	6.32977	-1.89726	0.0154013
TNFAIP8L2	8.94651	7.52077	8.3483	7.43133	-1.89631	0.00302494
TOP3B	7.27426	6.15796	7.21677	6.49882	-1.89279	0.0317481
ZEB2	11.0117	9.16521	10.861	9.74698	-1.88882	6.58e-05
PPP1R18	9.05164	7.52444	8.41336	7.58765	-1.8888	0.00316689
MILR1	10.1858	8.23183	8.76505	8.41583	-1.88873	0.023323
MYB	8.13185	7.07101	8.03146	6.91518	-1.88843	0.00240358
ZNF521	9.06624	7.63672	9.21022	8.0587	-1.88626	0.000602504
DENND2D	9.54511	8.03026	9.588	8.4161	-1.88573	0.000122277
EMP1	7.31248	6.44656	7.9773	6.86827	-1.88514	0.0422959
PPP2R1A	11.9481	10.2669	11.5958	10.3433	-1.88374	5.15e-07
DELE1	8.8444	7.83551	8.84718	7.348	-1.88144	0.00184294
PDSS2	6.87323	6.20923	7.21554	6.2165	-1.87508	0.0343042
FAIM	8.16222	6.75438	7.72045	7.03493	-1.87502	0.0119231
ZBED1	9.72013	8.48477	9.58288	8.13647	-1.87425	9.42e-05
ZMYND11	8.58348	7.79691	8.80834	7.08218	-1.87287	0.011238
MAPKAPK3	11.4433	10.0921	11.5896	10.0273	-1.87025	5.36e-08
ZNF792	8.16491	7.23839	8.34088	7.05868	-1.85582	0.00230177
DCAF5	9.4128	8.14636	9.77096	8.42507	-1.85563	0.000222067
INTS6L	9.70147	8.32825	9.20986	8.02058	-1.8534	0.000777998
MC1R	8.66511	6.86092	8.59889	7.82594	-1.84934	0.0333519
IFITM1	10.4538	8.78394	9.00535	8.34735	-1.84771	0.0290424
DHX35	7.44016	6.70093	7.72149	6.55846	-1.84134	0.0145332
TNFRSF14-AS1	9.3994	8.35912	10.2039	8.70853	-1.82575	0.0032246
HOXA10-AS	7.93054	6.94702	7.76873	6.73467	-1.8256	0.00819325
PON2	9.6277	8.28198	9.63816	8.39709	-1.8255	2.16e-05
TAPBPL	9.1401	7.94947	8.64121	7.4108	-1.8238	0.00757589
HCFC1	8.8034	7.75401	8.90446	7.57447	-1.82144	0.000443718
FANCI	7.19938	6.59014	7.49112	6.30516	-1.82009	0.0347546
SUV39H1	7.73847	6.7852	7.80196	6.80176	-1.80669	0.00668997
BACE2	8.39313	7.23109	7.95453	7.01465	-1.80592	0.00889022
HOXA10	9.06445	7.94973	8.93842	7.63411	-1.80503	0.000766422
SAMD9L	8.18139	7.04022	7.857	6.95694	-1.80441	0.00670382
KLRG1	8.87253	7.40446	7.7548	7.23319	-1.8041	0.0442214
PDE3A	7.28003	6.28769	7.15571	6.43877	-1.80339	0.0281364
HMGB1	11.3933	9.78372	10.7744	9.67935	-1.80239	0.000119306
ABALON	8.27038	6.91751	7.73019	7.0844	-1.79793	0.0161795
BDH1	8.06724	6.74951	8.20069	7.33278	-1.79673	0.022502
QPRT	10.5319	9.43293	11.1764	9.60688	-1.7952	0.000255615
ARHGEF1	9.88419	8.82611	10.2635	8.71883	-1.79349	7.04e-05
ACOT11	7.06493	6.1735	7.12571	6.36707	-1.79315	0.0383444
RCBTB2	9.32094	8.29715	9.8762	8.41891	-1.79289	0.000784669
GRWD1	8.81186	7.53559	7.99236	7.15023	-1.78785	0.0279367
NUDT19	9.488	7.79469	9.52882	8.57361	-1.78706	0.00556656
NHLRC4	6.89368	6.12839	6.88015	6.11198	-1.78515	0.0438741
EVI2B	9.96331	8.78356	10.4786	9.05281	-1.7843	0.00034317
DPP3	9.09185	7.54556	8.06543	7.54046	-1.78256	0.0283214
ARRB1	9.71349	8.52167	9.76001	8.40291	-1.78196	2.77e-05
ACSS1	7.71039	6.79901	7.79785	6.79075	-1.77948	0.00825309
SOX13	8.2785	7.32319	8.60956	7.3956	-1.77857	0.00299775
SATB1	8.21675	6.82475	8.05801	7.31601	-1.77588	0.0171108
PMF1-BGLAP	9.80154	8.36484	9.96394	8.79651	-1.77526	0.000313416
SYTL3	10.8675	9.69649	11.6298	10.1223	-1.77481	0.00116296
INKA1	10.0785	8.43397	9.3106	8.53644	-1.76977	0.00285345
DRAM1	9.89698	8.06056	9.02952	8.48374	-1.7694	0.0102884
RBM10	9.38989	8.31211	9.63634	8.24812	-1.76594	0.000127844
LANCL2	7.53442	6.67663	7.38236	6.44826	-1.76476	0.0257359
CD300A	10.5397	9.1253	10.8302	9.54919	-1.76279	0.000126123
NME4	9.70166	8.21098	9.39945	8.4178	-1.76205	0.00028735
MRPL11	8.52046	7.35567	8.00325	7.08853	-1.76163	0.0136479
TM6SF1	10.3669	8.55728	10.5448	9.52523	-1.75249	0.00652026
LBX2-AS1	7.85473	6.79245	7.46154	6.69897	-1.74956	0.0226283
NUDT14	8.1927	7.40195	8.69944	7.3817	-1.74696	0.00705013
STAC3	7.72486	6.92344	8.27294	7.13254	-1.74223	0.0227628
BCL2L1	9.91447	8.2436	9.36669	8.59321	-1.74074	0.00209175
CMA1	12.3669	10.759	12.1754	11.0195	-1.73823	1.86e-06
ARHGAP27	7.5122	6.48823	7.18219	6.5233	-1.73595	0.0338168
TBC1D2B	8.72192	7.94366	9.4863	8.03769	-1.7302	0.00807146
HSPB1	12.0918	10.2803	10.89	10.2742	-1.72805	0.00747607
LAX1	10.3523	8.95076	11.2219	9.92507	-1.72773	0.01922
MED16	9.81155	9.15675	10.3022	8.32569	-1.71881	0.0096551
RAD23B	8.82673	7.63482	8.52257	7.54217	-1.71546	0.00245836
HDGFL3	9.6418	8.11638	9.78545	8.77077	-1.71133	0.00341288
RFXANK	8.87278	7.80001	8.95759	7.78093	-1.71054	0.000612117
CXCL16	11.5297	10.2812	11.3955	9.96224	-1.70823	1.13e-05
ISOC2	10.0081	8.76313	9.20751	8.01758	-1.70764	0.0225988
VPS52	9.51072	8.35051	9.73785	8.48398	-1.7073	0.000191354
MBP	10.9499	9.92066	11.237	9.63636	-1.70511	3.8e-05
CHST2	8.25682	7.10097	8.11231	7.26055	-1.70139	0.00621618
IFNGR2	10.5144	9.02094	10.5167	9.42045	-1.69831	0.000112105
KRT19	9.98962	8.22187	9.78258	8.9746	-1.69461	0.00562815
PVT1	7.82138	7.05845	7.71581	6.57212	-1.69231	0.0420617
CTDSP1	8.86529	8.0173	8.98074	7.54761	-1.68956	0.00511321
RHEX	13.3395	12.0368	13.6942	12.294	-1.6875	9.6e-06
CCL28	7.07604	6.36422	7.22372	6.3673	-1.68631	0.0429777
CCDC22	9.54029	8.12208	9.67338	8.64349	-1.68628	0.00204851
PIK3CA	8.57656	7.59679	8.54671	7.40309	-1.68513	0.00280782
LIMK1	9.09553	8.17302	9.34576	7.97347	-1.68299	0.000936916
PFDN1	10.1326	8.94793	9.95117	8.66878	-1.67771	0.000180441
APOBEC3G	8.42337	7.51157	8.90562	7.71623	-1.67159	0.00835303
NIPSNAP3A	11.0319	9.70493	10.4447	9.25455	-1.66861	0.00173024
RPRD2	8.77309	7.76484	8.69968	7.5527	-1.66668	0.00230656
NIBAN1	8.60321	8.05952	9.81083	8.31925	-1.66239	0.0433844
N4BP2L1	9.19766	8.13827	9.93478	8.67709	-1.6615	0.0145934
CASP4	8.17322	6.91535	8.12258	7.37576	-1.6611	0.0231798
MAN2B2	9.7593	8.49819	9.72037	8.60235	-1.66067	0.000103491
ANKRD28	9.19326	8.10757	9.30272	8.12339	-1.65668	0.000411539
S100A13	7.6476	6.92894	8.24432	7.13685	-1.65637	0.0387563
TESC	9.48668	8.67948	10.6756	9.2362	-1.65446	0.0333548
MGMT	8.41634	7.15034	8.72735	7.81555	-1.65279	0.0314939
ARID1A	8.46178	7.3382	8.47295	7.54185	-1.65235	0.00449563
CHRAC1	9.17723	8.19185	9.29646	8.01897	-1.6515	0.000683387
SPAG7	11.0426	9.90452	11.4281	10.0336	-1.65134	5.61e-05
TRAF3IP3	8.22265	7.50678	8.4119	7.09186	-1.65122	0.0168583
FLI1	10.5234	9.06289	10.3997	9.36588	-1.6508	0.000100338
MYD88	12.7808	11.3643	12.4021	11.2107	-1.65075	1.61e-05
CREBBP	7.68914	6.92177	7.72097	6.70649	-1.64921	0.0238296
RGS12	8.88021	7.84944	8.77564	7.65307	-1.64633	0.00210127
B3GNTL1	7.82756	7.18895	7.93212	6.65739	-1.64601	0.0482021
TPM4	13.117	11.0141	12.2838	11.7745	-1.64359	0.00772331
LINC00963	7.58209	6.81128	7.69297	6.72967	-1.64211	0.0227513
PRKCH	9.30473	8.41677	10.449	9.08971	-1.64123	0.0418145
LTV1	8.64436	7.46212	7.91924	7.19588	-1.6407	0.038777
GAB3	8.65412	7.74704	9.08209	7.87081	-1.63793	0.00495898
TSKU	9.47399	9.03557	10.2491	8.30547	-1.63726	0.0230698
NME6	8.12708	6.97273	8.01818	7.25964	-1.63645	0.0162654
VAT1	14.2574	13.2659	14.9634	13.4058	-1.63431	0.000377273
MGLL	8.41198	7.36694	8.70809	7.68994	-1.63325	0.00996845
MAOB	10.755	9.19321	9.6575	9.01376	-1.63313	0.0177584
DOCK11	9.96985	8.28521	9.16966	8.63382	-1.63284	0.0131274
HIPK3	8.13802	7.06839	8.11551	7.26792	-1.63237	0.0106391
TMED1	9.48603	8.62403	9.82262	8.36813	-1.63186	0.00111138
LOC100505501	8.46861	7.33531	7.95827	7.20021	-1.628	0.0221627
ZMYND8	10.3531	9.23561	10.8439	9.52817	-1.62774	0.000789588
SMARCC2	10.1315	8.98198	10.5234	9.26477	-1.62331	0.000595952
ST6GALNAC6	7.84554	7.13713	8.1883	7.05878	-1.62002	0.01888
BPTF	9.49283	8.52997	9.80488	8.48747	-1.61573	0.00059279
PRRC2A	9.24695	8.0552	8.83842	7.88936	-1.61554	0.00414022
HSPBP1	8.56259	7.5119	8.53469	7.5623	-1.61338	0.00334286
SMIM10L1	9.28316	8.35459	9.33361	8.01248	-1.61147	0.00182646
MAFG	7.6608	6.96609	7.98282	6.92058	-1.60987	0.0257972
PLEKHA2	8.03307	7.44589	8.66522	7.36208	-1.60684	0.0272007
SLC38A11	8.12516	7.17102	8.09292	7.17988	-1.6028	0.0096551
RGS19	10.5058	8.96892	9.89952	9.12912	-1.60177	0.0021879
KDM2B	7.69996	6.78437	7.56583	6.7936	-1.60092	0.0268503
MORF4L1	11.1186	9.67627	11.5508	10.4266	-1.59587	0.00480145
CCDC69	8.63558	7.68274	8.83579	7.74165	-1.59332	0.00337856
ZADH2	7.33192	6.71703	7.6541	6.6649	-1.58552	0.0471924
ERMAP	7.41026	6.53077	7.41627	6.69791	-1.58533	0.0447624
CYTH2	9.51195	8.56733	9.92794	8.63754	-1.58318	0.00134147
SLC35D1	9.01547	7.85746	9.24574	8.23703	-1.58185	0.00524465
APH1A	9.97116	9.02494	10.1204	8.73818	-1.57858	0.000461183
ANXA1	15.0567	13.1685	13.8061	13.4286	-1.5777	0.0156922
LPP	9.12094	7.64523	8.78442	8.13124	-1.57636	0.0146131
GNAS	11.3384	10.0092	11.3516	10.2216	-1.57553	1.89e-05
MCCC2	9.16823	7.68994	8.86227	8.19097	-1.57505	0.0132997
ZNF524	7.30699	6.53225	7.42665	6.63886	-1.57485	0.0480915
TFPT	8.22606	7.41832	8.46156	7.36959	-1.57001	0.00989391
SREK1	9.1391	8.33304	9.1853	7.78818	-1.5678	0.0099613
KAT14	9.06125	8.21235	9.13481	7.83479	-1.5672	0.00480145
PHYKPL	9.44578	8.4126	9.5421	8.37835	-1.56582	0.000510161
SHMT2	11.5392	10.2311	11.537	10.3933	-1.5649	1.05e-05
TELO2	8.85111	7.8209	8.75416	7.74943	-1.56456	0.00288984
USP5	10.5454	9.11755	9.82928	9.0372	-1.56444	0.00499854
WIPF1	10.839	9.33884	10.9298	9.95353	-1.56444	0.0018025
DNAJB12	9.9108	8.85672	9.92413	8.70626	-1.56007	0.000247011
RASSF2	10.444	9.01769	10.2713	9.34975	-1.55934	0.000479169
ECPAS	8.00934	7.0605	7.88569	7.07957	-1.55378	0.0188446
COMMD5	9.20951	8.23888	8.7902	7.62595	-1.55307	0.0277097
XRCC4	8.14285	7.2453	8.17292	7.24418	-1.55149	0.0117534
DIS3L2	7.37884	6.70119	7.55294	6.65691	-1.5509	0.0452764
NR3C1	9.28211	8.32167	9.77218	8.57772	-1.54956	0.00533681
LRRC41	10.9947	9.90986	11.106	9.80492	-1.54896	2.66e-05
TXNDC15	9.09538	8.03912	9.13721	8.10306	-1.54584	0.00146598
AIFM2	7.97533	7.09227	8.13831	7.23556	-1.54383	0.0194493
NOC4L	7.92259	6.82735	7.83156	7.17227	-1.54338	0.0401681
ITFG2	8.63842	7.89415	8.80131	7.52926	-1.54255	0.0116235
CHKB-CPT1B	8.99323	7.87809	8.9232	7.98926	-1.54226	0.00247283
MON1B	8.82043	8.02724	8.95782	7.70457	-1.53649	0.00707328
CD274	8.86094	7.92033	9.00324	7.91468	-1.536	0.00277754
GNPTAB	11.1594	10.2553	11.5039	10.0328	-1.53559	0.00021999
ATXN10	11.23	9.84601	10.4006	9.55223	-1.53447	0.0086488
MAN2A2	7.83474	6.96563	8.09616	7.21534	-1.53447	0.0338168
MBOAT7	11.4115	10.1792	11.0446	9.91149	-1.53298	0.000384192
TRMT1	8.89352	7.88426	8.393	7.44216	-1.53209	0.0333511
OPA3	7.88134	6.77278	7.74993	7.13718	-1.52975	0.049745
ORAI3	8.04752	7.32968	8.23004	7.14791	-1.52938	0.0202024
EPOR	9.55304	8.56921	10.1579	8.96141	-1.52846	0.00976882
DMAP1	8.75555	8.23591	9.2173	7.65758	-1.52542	0.0308372
FLOT2	10.7273	9.47668	10.745	9.67102	-1.52216	9.39e-05
TTC39B	8.55559	7.7279	8.76519	7.66466	-1.5144	0.00705013
PLP2	10.5709	9.09301	10.2631	9.46	-1.51366	0.00146802
FBXO6	8.45498	7.57138	8.35178	7.36877	-1.51109	0.0130402
TRIB3	10.6163	9.10166	10.6694	9.79206	-1.50858	0.0054417
UBE2Z	9.22883	8.35551	8.97929	7.73165	-1.50649	0.0249644
CAVIN2	11.7446	10.068	10.6439	10.2242	-1.49742	0.022348
ANTXR2	11.0434	9.34093	10.3283	9.80533	-1.49738	0.0111419
MRPL54	9.31797	8.14417	8.65034	7.89378	-1.49717	0.0275259
FADS1	10.7381	9.29569	10.3293	9.53347	-1.49698	0.00130654
PTPA	10.4587	9.3746	9.95351	8.79463	-1.49423	0.0118879
INPP5D	11.3146	9.72161	11.267	10.431	-1.4939	0.00427467
GNL3L	8.06296	7.10124	8.25295	7.43186	-1.49112	0.0339668
PTRHD1	8.05094	7.12574	8.18401	7.35604	-1.48727	0.0268338
RAP1GAP2	7.88851	7.05204	8.11712	7.24833	-1.48598	0.0337195
MGST2	8.72912	7.42818	8.5847	7.92735	-1.4854	0.0280844
CD58	10.0942	9.12649	10.1357	8.90496	-1.48423	0.000542531
AGAP1	9.09525	7.94166	8.62636	7.87374	-1.48165	0.0147447
IRF5	8.54357	7.72746	8.9701	7.89215	-1.48096	0.0166702
IDH2	11.654	10.4511	11.9977	10.8622	-1.47656	0.000916525
S100A6	13.6946	12.102	13.2885	12.5059	-1.47534	0.000671648
TLK1	10.4293	9.57194	10.888	9.55129	-1.47234	0.00122869
TMEM94	9.00976	7.83057	9.23963	8.36592	-1.46987	0.0204744
ALDH3B1	11.6768	10.3999	11.4721	10.4572	-1.4688	5.94e-05
MAF1	10.4838	9.73126	11.1534	9.74821	-1.46874	0.0044227
COMT	11.2272	9.99809	10.8122	9.8098	-1.46592	0.000908551
NUDT17	8.01739	7.34477	8.23494	7.18816	-1.46555	0.0282689
FMC1	9.17892	8.06976	8.91712	8.0725	-1.46318	0.00539519
CDK6	9.7161	8.78017	10.2255	9.05716	-1.46203	0.0064599
ALKBH7	8.75557	8.03538	8.91841	7.70418	-1.45841	0.0136479
MCRS1	9.832	8.96515	9.94718	8.6819	-1.45688	0.00172057
SLC39A4	8.86248	7.83171	8.38645	7.58685	-1.45657	0.0297051
ABCE1	9.67073	8.5933	8.99079	8.07778	-1.45077	0.0402985
UBE2J1	9.62935	8.59325	9.82439	8.77932	-1.45003	0.00188533
HSPH1	11.1319	9.84697	10.1253	9.37758	-1.43376	0.039219
IL16	10.9818	10.0427	11.5323	10.293	-1.43223	0.00302494
DAPK1	9.62633	8.66399	10.0705	8.97577	-1.4301	0.0079074
CAPN2	10.6063	9.56107	10.3213	9.21614	-1.42207	0.00251007
TYROBP	11.3214	10.0024	10.8393	10.0165	-1.41683	0.00163811
MSH3	8.49956	7.71167	8.3573	7.36573	-1.41496	0.0325275
IKZF1	9.63564	8.45137	9.12538	8.38819	-1.41402	0.0127459
PTGER3	9.1519	7.92936	9.28539	8.49572	-1.41384	0.0249569
ZBTB2	7.83312	7.08376	7.84138	7.01998	-1.41237	0.0417335
RBM3	11.2496	9.82315	10.5944	9.93554	-1.41115	0.00612618
PALM2-AKAP2	12.4881	11.1897	11.7072	10.8674	-1.41092	0.00973465
CIZ1	8.06759	7.37643	8.22944	7.25812	-1.40857	0.0313525
ARHGAP25	12.7855	11.3432	12.2908	11.5302	-1.40751	0.00111863
ACCS	8.99923	7.69744	9.01347	8.33447	-1.40475	0.0392855
ERGIC3	10.4401	9.48316	10.5382	9.37865	-1.40462	0.000415369
TP53I3	8.29961	7.3328	8.29177	7.54698	-1.40334	0.0273848
EPB41L4A	9.0263	7.86056	9.24982	8.43677	-1.40307	0.0323576
CAPG	14.392	13.0184	14.722	13.7427	-1.40044	0.00621591
TCF25	10.9517	10.1184	11.1648	9.82853	-1.40001	0.00087196
SYNCRIP	9.48849	8.4374	8.93788	8.0992	-1.39887	0.0292401
NOP56	9.87761	8.8943	9.56662	8.53012	-1.39806	0.00877991
FAM217B	8.18281	7.42802	8.21355	7.30314	-1.39405	0.0282303
TCN2	10.8995	9.8005	11.0031	9.95837	-1.39287	0.000309661
KDELR1	9.50611	8.67305	9.42679	8.26504	-1.39231	0.00998632
SMIM15	9.59655	8.65105	9.44468	8.4174	-1.39125	0.00472692
EIF5	12.2409	11.1948	12.343	11.182	-1.39059	4.31e-05
LTC4S	11.2384	9.72838	10.2995	9.85324	-1.38992	0.0266793
ASL	10.0053	9.10835	10.206	9.06081	-1.38955	0.00122202
CDKAL1	9.20837	8.23303	9.77888	8.78652	-1.38844	0.040309
TNS1	10.7326	10.0647	11.7748	10.4606	-1.38744	0.0392171
SLC38A6	8.59655	7.43443	8.54712	7.89869	-1.38731	0.041254
PDZD11	9.18081	8.03552	8.7456	8.07876	-1.3861	0.0193483
LGALS3	15.7549	14.8966	16.3031	14.9727	-1.38549	0.00102076
TMEM150C	10.8828	9.7739	10.8614	9.84694	-1.38517	0.000226108
KBTBD2	8.52776	7.54741	8.5226	7.753	-1.38392	0.0206052
LASP1	11.3351	10.4592	11.5222	10.2364	-1.38266	0.000415369
PIK3AP1	8.86423	7.83902	9.22082	8.34597	-1.38248	0.0377222
LIMS1	9.88024	8.64062	9.84238	9.04208	-1.38076	0.00589764
TMEM192	9.73496	8.88432	9.72698	8.57051	-1.38073	0.00449156
CNRIP1	10.0726	8.80707	9.68412	8.96812	-1.37981	0.00560672
MYO5A	10.7722	9.77975	11.0842	9.9714	-1.37795	0.0012322
ZRANB2-AS1	8.52073	7.67429	8.48326	7.60351	-1.37715	0.0176306
MOV10	7.95487	7.27393	8.25447	7.33754	-1.37627	0.0453722
TAF1C	8.16911	7.40234	8.1589	7.29401	-1.37417	0.0320999
ADNP	8.79204	7.89786	8.53169	7.66415	-1.37217	0.0255683
SNX20	10.0494	8.7254	10.2401	9.43153	-1.37091	0.0234849
STX11	9.94258	8.91181	10.2882	9.28669	-1.3707	0.00790114
MTIF2	9.00049	8.23348	9.10516	8.01752	-1.36911	0.0102959
KCNQ1	9.53043	8.4891	10.0573	9.09197	-1.36765	0.0367728
MLPH	11.4052	10.5461	12.1905	10.9764	-1.3672	0.0181675
TRMO	8.39164	7.50779	8.13746	7.3812	-1.36658	0.0374534
SLC36A1	8.41684	7.55831	8.2311	7.43145	-1.36234	0.0315241
H2AFY	9.16495	7.96095	9.09928	8.40723	-1.35961	0.0223886
UBE2R2	8.74241	7.87455	9.2111	8.26802	-1.35666	0.0416679
ARHGAP45	10.1889	9.73407	11.2128	9.80153	-1.35585	0.041164
C3AR1	11.1111	9.75333	11.3463	10.493	-1.35556	0.0161987
ENOX2	8.46398	7.77543	8.66415	7.6423	-1.35364	0.0238633
SMC1A	8.73993	8.01176	8.68766	7.63441	-1.35045	0.0314671
S100A4	14.8209	13.4401	14.4907	13.6947	-1.35044	0.000509887
IRF9	9.61737	8.97175	9.71453	8.34001	-1.34836	0.0277179
RBM23	10.0277	9.3283	9.97301	8.57924	-1.34119	0.0331531
ELF1	11.9339	10.4356	11.9149	11.18	-1.33978	0.0117775
BRD7	9.04727	7.93444	8.6339	8.01786	-1.33877	0.0280844
GPX1	12.6264	11.6317	12.9071	11.7767	-1.33611	0.00036787
CPPED1	12.0892	10.8163	11.562	10.7902	-1.33248	0.00304662
GMEB1	8.04606	7.31638	8.04884	7.2326	-1.32906	0.0452093
CASP6	9.83638	8.93301	9.70493	8.69022	-1.32235	0.0054292
STAT5B	8.40035	7.71971	8.83585	7.86331	-1.3187	0.0445107
MYO1F	10.5795	9.7666	11.0376	9.87578	-1.31643	0.00476343
TGFBR2	9.22836	8.49931	9.9324	8.85522	-1.31628	0.0481985
CD44	14.6924	13.7	14.6239	13.4814	-1.31382	0.000138871
BDH2	8.62665	7.82336	8.71694	7.83313	-1.31293	0.0195047
MFNG	11.9344	10.8244	11.8958	10.9329	-1.31165	0.000199172
SLC25A1	9.65801	9.03916	10.4338	9.23397	-1.30847	0.0371672
RXRA	9.02963	8.09386	8.77418	7.98688	-1.30755	0.020567
RGL2	9.26744	8.50396	9.52103	8.47284	-1.30495	0.00944809
SLC8A3	8.79554	7.65957	8.67144	8.07486	-1.30458	0.0438741
DDX17	10.1346	9.3644	10.4151	9.25377	-1.30388	0.00349029
ZNF76	8.8835	8.30527	9.22879	8.05274	-1.30381	0.0279367
ARL4C	10.854	9.9703	11.4711	10.3753	-1.30242	0.0177836
FMC1-LUC7L2	10.182	9.1004	10.1004	9.25431	-1.30017	0.00245836
MRPL15	10.0486	9.04063	9.78238	8.90369	-1.30016	0.00560672
PDS5A	8.7375	8.02126	8.66338	7.67097	-1.29914	0.0381372
PAN3	9.17406	8.44918	9.83318	8.7833	-1.29659	0.0483008
ARHGEF2	8.56777	7.82834	8.68152	7.76743	-1.29517	0.0243817
KIT	14.4153	13.1133	14.8486	13.9491	-1.29408	0.0255638
LOC101928034	11.0137	9.77679	10.6995	9.96661	-1.29283	0.00305264
RUSC2	8.64043	7.65702	8.64469	7.953	-1.28986	0.0360713
TFB2M	8.64878	7.71303	8.5345	7.8288	-1.28944	0.0279451
PSMB8	9.11694	8.31716	9.61473	8.63927	-1.28844	0.0371173
ANAPC13	10.8606	9.95336	10.6874	9.60533	-1.28841	0.00414844
MAN2C1	9.75976	8.64951	9.91676	9.11527	-1.28692	0.0180281
IQGAP2	10.287	9.22765	10.2205	9.36147	-1.28575	0.0021879
ACOT7	10.1607	9.3724	10.373	9.25126	-1.28498	0.00316722
TTC33	8.96635	8.35586	9.07871	7.91647	-1.28374	0.0377222
B3GALT4	8.56034	7.93975	8.69276	7.6574	-1.28073	0.0396625
DECR1	10.3912	9.25444	9.84451	9.14433	-1.2802	0.0171802
TMEM35B	10.3771	9.36722	10.1791	9.28668	-1.27949	0.00285804
LOC105370687	9.46408	8.65877	9.54355	8.53961	-1.27928	0.00705013
KCNAB2	11.5036	10.676	12.0213	10.8895	-1.27217	0.00658384
CSF2RB	11.1696	9.90905	11.0796	10.3397	-1.26755	0.00523273
LARP1	9.65133	8.89701	9.44231	8.36939	-1.24777	0.0392171
SLC43A2	9.72694	9.12199	9.98735	8.7689	-1.24334	0.018096
FMNL2	8.63007	7.77813	8.37307	7.67937	-1.23732	0.0494337
SPECC1	10.6096	9.67012	10.6153	9.68208	-1.23392	0.0016845
AKNA	8.93691	8.10393	8.75528	7.97451	-1.22542	0.0314939
LAP3	10.2805	9.18903	9.84116	9.17145	-1.22049	0.0162654
PNPLA6	8.63778	8.02964	8.97251	8.00311	-1.21799	0.0429458
TMBIM4	11.8689	10.9309	11.6167	10.631	-1.21783	0.00400691
HIGD2A	10.172	9.06388	9.81805	9.16729	-1.2135	0.0136076
TMED7-TICAM2	8.99227	8.30813	8.9772	8.01456	-1.21127	0.035317
CNPY3	10.4112	9.52937	10.1821	9.24814	-1.20961	0.0105794
SEPTIN8	10.145	9.06162	9.82353	9.15459	-1.20721	0.0125249
NCKAP1L	11.7271	10.6127	11.5915	10.8101	-1.20376	0.00183121
SLC43A3	11.5576	10.5741	12.1005	11.1709	-1.20165	0.035317
PES1	9.23972	8.44863	9.02899	8.17387	-1.19877	0.0360713
ATOH1	9.93347	8.9723	9.96975	9.17271	-1.19515	0.00899023
DAZAP2	13.5973	12.7124	13.6527	12.6118	-1.19469	0.0004118
KAT5	10.008	9.28895	10.4933	9.47232	-1.19257	0.0235137
STXBP2	11.5102	10.4366	11.2926	10.5159	-1.1905	0.00237524
GSTK1	11.0301	10.2686	10.8872	9.76882	-1.18781	0.0169615
BHLHE40	10.3907	9.42864	10.4806	9.65024	-1.18422	0.00642702
GRK5	9.91277	9.17159	10.1004	9.10838	-1.18344	0.00877721
SLTM	9.485	8.6245	9.45174	8.64372	-1.18326	0.0132672
MDM2	9.21463	8.52206	9.12247	8.17659	-1.17543	0.041449
EIF4G2	13.343	12.0273	13.1742	12.5514	-1.17391	0.0102884
NDUFB2	10.7871	9.6173	10.1059	9.60108	-1.17106	0.041351
MAVS	8.95766	8.18396	8.89309	8.10579	-1.17017	0.0318982
UGP2	11.8991	10.9419	12.1811	11.2813	-1.1671	0.00751501
SNX5	11.4077	10.4251	11.237	10.4183	-1.15985	0.00259138
PROS1	12.0407	10.8766	11.3996	10.8188	-1.15984	0.0234849
NR1H2	11.3954	10.6475	12.047	11.0231	-1.15984	0.0366794
BAZ2B	9.53338	8.449	9.45347	8.86043	-1.15906	0.0402276
CCM2	9.32507	8.67995	9.73274	8.76401	-1.15903	0.0355099
FARS2	9.43097	8.34421	9.31356	8.75324	-1.15109	0.0471795
ARAP1	9.9689	9.22392	10.4175	9.48006	-1.14784	0.0323757
DDX54	9.99905	9.27908	9.8527	8.86108	-1.14551	0.0324701
CHFR	9.40135	8.64044	9.15536	8.31618	-1.14385	0.0495773
SLC25A26	9.01577	8.14271	8.95028	8.28332	-1.14361	0.0372009
ZNF330	10.0976	9.2318	10.3616	9.52053	-1.14202	0.0207767
APEX1	11.2286	10.2924	11.0359	10.2281	-1.12957	0.00478154
AHNAK	12.3966	11.3476	12.1462	11.4314	-1.11644	0.00379242
GCSAML	12.3885	11.0804	12.0399	11.5525	-1.11568	0.023323
BORCS6	9.643	9.02844	10.1163	9.14448	-1.11529	0.0424556
LEPROT	11.2727	10.3441	11.4415	10.625	-1.11131	0.00912083
IDH3G	11.1819	10.3602	11.2163	10.3284	-1.10066	0.00383874
LUC7L2	9.86214	8.98967	9.83525	9.10634	-1.09802	0.0173798
RHOH	9.93625	8.88474	9.5706	9.05721	-1.09586	0.0411431
ATF6B	9.15438	8.4922	9.15612	8.31029	-1.09409	0.0422605
DOK1	10.4895	9.62641	10.3729	9.59226	-1.09212	0.00967074
SULT1A1	9.45407	8.5607	9.20308	8.5925	-1.08678	0.0415738
SLC25A38	11.0408	10.1665	11.2889	10.482	-1.07739	0.0189512
SPART	11.3776	10.4891	11.6724	10.865	-1.07375	0.0235137
TOR1A	10.2708	9.35197	10.2618	9.56601	-1.07345	0.0175442
RNF103-CHMP3	11.3461	10.4897	11.6957	10.8687	-1.07001	0.0281374
ANXA11	12.7892	12.1489	13.1642	12.1168	-1.06993	0.0092085
BLOC1S1	10.2806	9.16534	9.94197	9.47936	-1.06541	0.0460636
ARL2BP	11.049	10.1444	11.0914	10.3398	-1.06523	0.00924329
PRMT2	11.7463	10.9722	12.0193	11.123	-1.06366	0.00967074
CHMP3	11.3988	10.5561	11.7396	10.913	-1.06112	0.0268161
MGAT1	11.8747	11.0693	11.9161	11.0667	-1.04742	0.004189
ABCC4	10.4752	9.62443	10.2956	9.58124	-1.04412	0.0177233
IDH3B	10.1981	9.54056	10.4805	9.58985	-1.04132	0.0255918
MLST8	9.4254	8.66109	9.27872	8.59485	-1.0369	0.0455474
DDX5	14.0155	12.8952	13.5145	13.0143	-1.03417	0.0230639
TMBIM1	11.9154	11.0865	11.9282	11.1227	-1.03356	0.00480169
TMEM154	11.607	10.6003	11.4779	10.8532	-1.03352	0.0132672
WDR13	10.3319	9.76973	10.3834	9.36393	-1.02797	0.0430013
TRIM5	10.2411	9.67866	10.4711	9.49666	-1.02449	0.0294188
ARL6IP5	13.0482	12.2145	13.287	12.4801	-1.01914	0.013167
IFI16	12.1737	11.3669	12.4557	11.6429	-1.01748	0.0190997
DPP7	11.6242	10.8397	11.9348	11.1204	-1.01546	0.0251239
MATR3	11.8083	10.9724	11.594	10.839	-1.0139	0.0125597
CDK4	11.962	10.9567	11.5073	10.9624	-1.01016	0.0298259
BTBD10	12.0899	11.2326	12.1375	11.3928	-1.00649	0.00803027
TRPC4AP	10.9934	10.5099	11.2042	10.1134	-0.999493	0.0407848
PPCS	10.7901	10.1088	10.8064	9.95865	-0.993851	0.0179191
ARFGAP2	11.1586	10.4423	11.378	10.5535	-0.993615	0.0179675
SCAF11	10.9848	10.1773	10.846	10.1601	-0.971875	0.0190997
TMSB10	15.0036	14.0191	14.7386	14.1604	-0.971091	0.0127229
CMAS	10.4538	9.58782	10.4561	9.85805	-0.958003	0.0408435
CTSD	16.8179	16.2821	17.3379	16.3894	-0.945811	0.0413903
STX3	11.4148	10.6562	11.31	10.598	-0.942134	0.0182183
SCCPDH	10.356	9.81517	10.5425	9.67146	-0.935425	0.0423853
SLC25A3	11.7208	10.9186	11.4003	10.7967	-0.906189	0.0430509
FLII	11.4996	10.7619	11.4857	10.8043	-0.904787	0.0212174
CRTAP	11.784	11.0266	11.5123	10.8695	-0.895789	0.0413733
SRSF5	12.5987	11.9092	12.7549	12.0175	-0.893542	0.0214811
SPINT2	12.1487	11.5264	12.1266	11.3715	-0.863919	0.0288778
SCP2	12.2701	11.4748	12.1384	11.5734	-0.856344	0.030735
RAB1B	10.9889	10.2312	10.8149	10.259	-0.856026	0.0499326
MSN	13.1389	12.3928	12.8662	12.2523	-0.854131	0.0413872
PFKL	11.5891	10.869	11.488	10.9244	-0.81813	0.0453984
POLR3GL	10.6765	11.377	10.7933	11.3817	0.821965	0.0470232
MAPRE2	11.8949	12.3989	11.6881	12.5127	0.828432	0.0438994
VPS26A	11.4421	12.092	11.5332	12.2196	0.841884	0.0341033
ACAA1	11.2576	11.9645	11.3917	12.0393	0.852873	0.0324999
NSFL1C	10.3935	11.067	10.5305	11.1952	0.861111	0.0445107
PIAS1	11.3791	12.0575	11.4629	12.1604	0.867043	0.0266793
TPR	10.7686	11.4828	10.8502	11.5013	0.869651	0.0297495
BCAP31	11.5787	12.1246	11.4926	12.3314	0.874923	0.0309876
KPNA1	10.331	11.0749	10.3464	10.9546	0.875719	0.0372022
ADIPOR1	11.9861	12.8236	12.2792	12.8651	0.877198	0.0348695
ATP6V1E1	11.7939	12.4853	11.8323	12.5642	0.891985	0.0174224
CHP1	11.4202	12.0657	11.1285	11.9208	0.89866	0.0391917
POLR2E	11.1299	11.78	11.2467	12.0127	0.900373	0.0312584
SRP54	10.5304	11.1342	10.3451	11.1485	0.901206	0.0333548
ALAD	10.0684	10.6533	9.85965	10.6651	0.90442	0.0438741
UBA3	10.5369	11.1641	10.4459	11.2295	0.906188	0.0265503
SLC25A44	9.3365	10.0059	9.31926	9.99361	0.910721	0.0498854
ARF4	11.1534	11.8221	11.2869	12.0535	0.911231	0.0289474
AP2S1	10.6999	11.4526	10.4948	11.1573	0.912349	0.0479059
RNF114	10.9846	11.7643	11.266	11.944	0.91595	0.0367957
TMEM60	9.99065	10.5091	9.85514	10.729	0.91733	0.045961
TM2D2	10.0611	10.6763	9.9047	10.6971	0.917632	0.0351282
RGS2	12.075	12.8892	12.3908	13.0641	0.91799	0.0321419
GSKIP	9.76654	10.4797	9.66816	10.3387	0.918099	0.0420632
PDCD6	11.3015	11.9239	11.0017	11.8525	0.920118	0.0324613
CBX6	9.64347	10.348	9.6109	10.2945	0.924156	0.0369071
FARSA	10.6485	11.3438	10.6035	11.3599	0.928945	0.0184005
DLEC1	9.47296	10.0921	9.5175	10.2784	0.929741	0.0467228
PAPSS1	10.8283	11.323	10.6649	11.6245	0.935915	0.0365053
YIF1A	9.88762	10.5609	9.6759	10.4273	0.936169	0.0430045
ORC4	9.83006	10.489	9.66171	10.4331	0.941839	0.0354745
FKBP1A-SDCBP2	9.43702	10.0341	9.37482	10.1801	0.947034	0.0415738
COX6A1	10.9961	11.6544	10.8675	11.7046	0.947763	0.0156702
TMEM242	9.33121	10.0428	9.36218	10.0637	0.955247	0.0358104
HERC1	9.76492	10.5116	9.78219	10.4881	0.958895	0.0244645
SS18L2	9.51904	10.2552	9.53198	10.2366	0.9634	0.0287867
IFNGR1	11.4153	11.9533	11.5146	12.4613	0.965215	0.0453984
NSMCE1	10.6732	11.2734	10.3333	11.2645	0.966662	0.0323576
HK1	11.162	11.6643	10.7643	11.821	0.970704	0.036868
TMEM205	9.70157	10.4938	9.98518	10.6814	0.97192	0.0420632
GET1	9.43653	10.1846	9.41959	10.1203	0.974495	0.0294188
PSAP	16.3836	17.3947	16.9669	17.6011	0.97481	0.0495842
ERG28	10.1026	10.8457	10.0238	10.7777	0.975148	0.0186201
TMED2	13.0365	13.8564	13.2988	14.0652	0.979038	0.0154039
C18orf32	11.5995	12.3463	11.5368	12.354	0.981556	0.00707328
LPIN1	9.19671	9.77631	9.16444	10.0123	0.982672	0.0455505
VAMP7	11.2681	12.06	11.3674	12.1395	0.98524	0.00877721
NECAP1	9.74827	10.4501	9.87793	10.6684	0.98663	0.0294168
BMERB1	9.67141	10.4859	9.98173	10.685	0.989815	0.0413903
APLP2	12.0922	12.9889	11.9038	12.5634	0.990203	0.0288778
TRAPPC3	11.174	11.7703	11.0194	11.9875	0.992646	0.0151474
STX12	8.86467	9.60446	8.96676	9.65882	0.996474	0.0420632
TRAFD1	11.2629	11.8506	10.8459	11.8706	0.997195	0.0286301
TECR	10.3823	11.4726	10.831	11.344	0.999824	0.0392171
DFFA	9.47943	10.2628	9.70461	10.4327	1.00217	0.0334056
GPN3	10.587	11.2201	10.3011	11.2454	1.00235	0.0204742
RMC1	10.1516	10.7072	9.95071	10.9381	1.00628	0.0260194
UBL7	10.1512	10.8842	10.309	11.1336	1.01272	0.0213429
PAG1	10.363	10.9129	10.0593	11.0922	1.01564	0.0266793
MINPP1	10.4417	11.237	10.2824	11.0639	1.01614	0.0154249
TPD52L2	11.2777	12.0771	11.3976	12.2117	1.01686	0.0074328
C7orf50	11.4213	12.3052	11.1815	11.8903	1.01799	0.0287867
PPP6R3	8.80046	9.51866	8.76823	9.49615	1.01825	0.0389128
CALU	11.4311	12.0055	11.4486	12.4531	1.01846	0.0238838
SERP1	11.9497	12.8682	12.375	13.1207	1.02188	0.0260842
OAZ1	14.1966	14.9898	14.1099	14.9741	1.02234	0.00285533
CYB5R1	9.80308	10.6827	10.1349	10.843	1.02477	0.0302561
MOCS2	9.70343	10.5475	9.83059	10.5516	1.02936	0.0153334
TIMMDC1	11.0323	11.5864	10.8061	11.8692	1.02977	0.0177836
H2AFJ	10.0928	11.0914	10.1339	10.6886	1.03053	0.0297051
PHF20	9.99067	10.8257	10.118	10.869	1.03068	0.0119747
MPC2	10.9151	11.5242	11.0107	11.9903	1.03419	0.0273684
PFDN2	9.88699	10.5706	9.50769	10.4173	1.03475	0.0382113
RARS2	9.66927	10.5605	9.98295	10.6905	1.0386	0.026773
ATP6V1B2	11.908	12.6305	12.2111	13.1262	1.04069	0.0324701
HEBP1	8.89926	9.7878	9.03883	9.65964	1.04448	0.0325431
CHMP5	10.8276	11.7593	10.96	11.6757	1.0447	0.00624599
HSDL2	9.84872	10.8384	10.1968	10.8392	1.04612	0.0233483
HIF1A	11.4324	12.3432	11.7395	12.5213	1.05339	0.0113683
RAB11A	11.3532	11.9186	10.7109	11.9027	1.05603	0.0456517
NARS2	8.91579	9.8011	9.25718	9.9356	1.05606	0.0438741
HDAC3	9.59864	10.2437	9.81851	10.7341	1.05624	0.0491781
RPA3	9.13382	9.89218	9.14046	9.92922	1.0575	0.0196999
SLC25A39	10.6171	11.5337	10.6551	11.3917	1.05862	0.00605018
UCHL5	10.2652	11.108	10.3546	11.161	1.06275	0.00652626
NPAT	8.81544	9.4804	8.6858	9.53365	1.06382	0.0325707
CASTOR1	9.98213	10.7363	9.98241	10.8664	1.0711	0.00840367
TTC37	9.50424	10.3493	9.52136	10.2842	1.07327	0.011651
GDI1	10.7802	11.6604	10.9709	11.7877	1.07499	0.00625616
MRPL32	9.72624	10.5411	9.46223	10.2672	1.07525	0.0275259
PNKD	9.07677	9.94991	9.36766	10.0945	1.07588	0.0304005
ATP6V0E2	9.57976	10.1925	9.12018	10.1608	1.07949	0.0422746
ETFB	10.3747	11.2746	10.4896	11.274	1.08007	0.00516611
STK38	8.89431	9.62573	8.93847	9.75949	1.08037	0.0238296
ARV1	9.20058	9.92041	9.11062	9.98197	1.0841	0.0169002
SLC9A3R1	11.2557	12.0541	10.9884	11.9266	1.08966	0.00683826
NAA38	9.37251	9.97595	8.93741	9.97976	1.09062	0.0417335
GABARAPL2	11.7379	12.7289	12.0286	12.8023	1.09243	0.00525174
TNRC6B	10.0769	11.0326	10.4616	11.2265	1.09413	0.0196838
EEFSEC	9.19565	10.2915	9.64808	10.2445	1.10215	0.0343042
HSF2	8.54591	9.56858	8.94443	9.53323	1.10701	0.0474678
ATP6AP2	11.8683	12.5275	11.7809	12.8749	1.1106	0.00594789
RTN3	12.4653	13.4119	12.8288	13.6882	1.11374	0.00937607
FAM234A	10.277	11.5027	10.9801	11.6061	1.11493	0.0452252
MRPS31	9.03502	9.69037	8.73879	9.71854	1.12095	0.0279393
SDE2	8.67778	9.47729	8.65273	9.43892	1.12402	0.0206091
AAMDC	8.60894	9.49728	8.97145	9.71281	1.12573	0.0429275
AAGAB	9.64497	10.4024	9.44694	10.3941	1.12719	0.00941835
MRNIP	9.21654	10.2062	9.07684	9.70198	1.13239	0.041351
PPP1R21	8.16836	8.9574	8.39671	9.14808	1.13322	0.0482585
MCRIP1	10.3687	11.2297	10.0558	10.9618	1.13698	0.0130325
HLA-E	14.3252	15.4021	14.6843	15.4766	1.13712	0.00363885
ROMO1	10.4025	11.0887	9.96008	11.0772	1.13769	0.0157124
SARAF	13.7431	14.8606	14.3415	15.1306	1.13993	0.0202372
TBCE	9.2548	10.0666	9.33775	10.2141	1.14038	0.00981718
PRMT5	9.31221	10.2141	9.27856	10.0671	1.14278	0.00914333
ATP1B3	11.2576	11.7139	10.9471	12.2618	1.14377	0.0235137
DAP3	10.0963	10.9088	9.79288	10.752	1.14523	0.0102884
IFT43	8.42639	9.22837	8.64663	9.44405	1.14534	0.0347593
ECHS1	10.8633	11.7308	10.9412	11.8782	1.14649	0.00210056
UCHL3	9.36227	10.0413	9.30316	10.3185	1.1496	0.0129378
GTDC1	9.33553	10.0494	9.20221	10.1913	1.14983	0.0101042
NUDT5	9.6794	10.34	9.1799	10.3019	1.15275	0.0292401
IDH3A	10.0587	10.6871	9.69184	10.8524	1.15355	0.0136727
WRAP73	8.41565	9.24635	8.28242	9.02393	1.15453	0.0355692
CNEP1R1	8.50217	9.12628	8.28308	9.25971	1.15848	0.0333519
ZNF106	9.86285	10.6877	9.80554	10.7498	1.15924	0.00351002
CBR1	10.4622	11.3974	10.3011	11.166	1.15981	0.00472103
SCPEP1	10.0103	11.4037	10.7047	11.2194	1.16287	0.0385703
MDH1	11.9789	12.5013	11.5938	12.9278	1.16387	0.0135293
PMS1	8.81123	9.65527	8.68349	9.50343	1.16858	0.0168914
CALM1	13.2398	13.9325	12.5481	13.84	1.16912	0.021481
DIP2A	8.41653	9.29007	8.60959	9.37478	1.17113	0.0234687
TBPL1	8.88119	9.6768	9.16838	10.0773	1.1785	0.0314939
RITA1	9.83762	10.7498	9.77131	10.656	1.17898	0.00316722
SIAE	8.76979	9.75891	8.83382	9.52474	1.18065	0.0161226
ACSBG1	9.30533	9.92577	8.93266	10.0756	1.18118	0.0207767
PREPL	9.49775	10.4429	9.46949	10.2934	1.18149	0.00501698
PALLD	9.71508	10.6639	9.43239	10.2511	1.18262	0.0205566
RAB8B	8.77281	9.2523	8.48745	9.66607	1.18595	0.0433844
TXNIP	14.1019	15.4674	14.7048	15.337	1.18761	0.0114309
CSRNP1	7.73252	8.54413	7.87123	8.57535	1.19011	0.0471394
RAB10	11.5998	12.4433	11.0795	12.1718	1.19017	0.0133451
MTF1	8.04438	8.98264	8.20339	8.85461	1.19151	0.0333677
TAF6	9.03351	9.99095	9.11357	9.9037	1.19417	0.0069622
HSD17B8	9.43224	10.6618	9.76302	10.342	1.19434	0.0156922
FBXO34	9.15323	10.2245	9.65534	10.4215	1.19478	0.0259756
VMP1	10.9413	11.9441	11.376	12.2893	1.19805	0.0109929
SGSM3	10.7319	11.6001	10.4999	11.5367	1.20823	0.0018961
PXK	9.8389	10.4623	9.43934	10.6809	1.213	0.0130402
SSBP2	10.5899	11.3938	10.5987	11.6801	1.21395	0.00229597
PLEKHB2	12.2094	13.0677	12.118	13.2075	1.21492	0.000473269
LOC100294145	7.9091	8.93636	8.11709	8.69089	1.21972	0.0419625
RSRP1	10.1102	11.4122	10.9189	11.6596	1.22269	0.040309
LCOR	7.96441	8.91367	8.17038	8.85306	1.22423	0.0302561
SDF2	9.85337	10.6473	9.73639	10.8102	1.22561	0.00265574
USP10	10.4276	11.332	10.0567	11.0767	1.22862	0.00706964
CMC2	9.26278	9.9735	8.88793	10.0129	1.22879	0.0137556
ERI1	8.43554	9.35124	8.83317	9.67439	1.22961	0.0353369
TAF12	9.47145	10.5974	9.7406	10.4896	1.23003	0.00496478
GALK2	9.41232	10.5326	9.85393	10.6405	1.23074	0.0114309
YIF1B	10.0046	10.7577	9.42118	10.6159	1.23197	0.0214407
PYGO2	8.43469	9.44783	8.38593	9.04231	1.23251	0.0301324
SLC35A1	10.1211	10.6895	9.78412	11.1073	1.2373	0.0125249
F11R	10.4913	11.8424	11.1439	11.8365	1.23831	0.0155231
DYNLT1	10.739	11.5992	10.5687	11.6631	1.24171	0.000872491
POLB	10.0723	10.8591	9.68768	10.8399	1.2434	0.00564032
FLYWCH2	8.17081	9.15263	8.44932	9.18782	1.24356	0.0225988
CPEB4	7.80439	8.77033	8.18064	8.8831	1.24375	0.0465356
DPM2	9.22453	9.98306	8.77336	9.88005	1.24566	0.0190078
ELMO2	10.1338	10.9619	10.0447	11.1454	1.25227	0.0014287
LOC100133286	8.70925	9.54526	8.48266	9.42321	1.25233	0.01286
SRD5A1	7.5282	8.27138	7.63909	8.44119	1.25984	0.0466548
SERPINB9	9.47749	10.4419	9.614	10.5559	1.26212	0.00218902
TAF3	8.86309	9.90726	9.0018	9.79442	1.26338	0.00524465
HPF1	9.36972	10.1979	8.94565	10.0229	1.26545	0.0136479
ARL6IP6	9.7997	10.804	10.279	11.2475	1.27136	0.0164922
DNAJC1	9.62236	10.5826	9.95519	10.9364	1.27136	0.00814219
LRWD1	7.82768	8.84177	8.17247	8.87061	1.27601	0.0338851
MAGT1	10.9328	11.7008	10.6432	11.9009	1.27915	0.00161558
GMDS	8.02937	8.64341	7.74903	8.82239	1.28868	0.0347593
RAB33B	8.01523	8.92224	7.97558	8.76811	1.29427	0.0181922
CCDC47	11.033	11.8225	11.0487	12.2686	1.29447	0.00222446
TMEM14C	10.9653	11.9076	10.9679	12.0702	1.29657	0.000292075
DAPK3	9.32686	10.7239	9.96196	10.6264	1.29811	0.0171963
ANKZF1	8.71044	10.0133	9.39763	10.1178	1.30262	0.0313525
CBX1	9.62586	10.7176	9.88419	10.8063	1.31062	0.00166122
TULP4	8.47128	9.23847	8.57535	9.62212	1.31183	0.0146419
ALAS1	9.67762	10.8136	9.76569	10.6277	1.3145	0.0010791
SURF2	7.66378	8.5803	7.8633	8.63969	1.32062	0.0255683
SYNGR2	12.6518	13.3971	12.174	13.5979	1.32288	0.00210056
ARIH1	7.9597	8.57396	8.05536	9.1314	1.32523	0.0438994
DNAAF2	8.56166	9.54924	8.934	9.86228	1.32536	0.0152301
PGM3	7.3696	8.15413	7.53339	8.34669	1.32551	0.0434276
SUN1	9.30891	10.4204	9.69501	10.611	1.3257	0.00497421
GMNN	7.56623	8.64465	7.95774	8.61245	1.32596	0.0404861
SLC27A1	8.68655	10.0278	9.08108	9.67738	1.32668	0.0154346
SPSB2	7.36479	8.09218	7.40208	8.2479	1.32805	0.0407006
ATP6V0D1	12.2367	13.1743	12.0258	13.231	1.32904	0.000146092
CDKN2B	7.80498	8.42085	7.51522	8.58639	1.33017	0.0384717
NQO2	9.71067	10.6137	10.133	11.2394	1.33174	0.0177836
SEMA4D	8.37788	9.29803	8.37101	9.29626	1.33327	0.0053851
SBNO1	10.5923	11.7472	10.7941	11.748	1.3349	0.000292555
PELI1	10.132	10.9648	9.84325	11.0858	1.33586	0.00125303
GDE1	9.6374	10.8557	9.59282	10.3536	1.3379	0.00556656
STK3	8.50098	9.62097	8.51345	9.25177	1.34399	0.0102304
NOSIP	10.3483	11.6226	10.9324	11.8409	1.34753	0.00589764
C9orf85	7.57297	8.3621	7.62506	8.51367	1.35416	0.0242714
PLOD1	10.1706	11.1353	9.85053	10.998	1.35594	0.00126035
SLC35E1	7.59099	8.75026	8.03084	8.67074	1.35601	0.0375114
HIBADH	9.70633	10.9004	10.1663	11.0998	1.35655	0.00394256
AMZ2P1	9.41398	10.2591	8.59796	9.87295	1.35739	0.0460368
FGFR1OP2	9.74957	10.535	9.55466	10.826	1.35754	0.00178422
TULP3	7.68121	8.43295	7.91984	8.88623	1.35801	0.0417223
OSER1	9.63154	10.7717	10.2492	11.2445	1.36034	0.0168914
SYAP1	9.67642	10.7205	9.80948	10.8442	1.36065	0.000526524
GNB5	9.79496	10.9024	10.2132	11.2309	1.36571	0.00408129
TMEM9	8.68007	9.98083	9.3266	10.1269	1.3672	0.0193805
EGLN3	8.44979	9.54993	8.44864	9.24168	1.36915	0.00705013
SYPL2	7.33	7.93307	7.19631	8.18192	1.3721	0.0478605
WDR89	8.63363	9.36691	8.1967	9.42715	1.37346	0.0141168
IFIT1	9.16482	9.99495	9.41769	10.5886	1.37696	0.0117016
CAMLG	9.46396	10.69	9.87019	10.7781	1.37747	0.00236571
AAK1	8.17312	8.67384	7.78461	9.11339	1.38078	0.0382113
HTT	7.20276	7.98754	7.26261	8.07801	1.38386	0.0365644
STK17B	12.0445	12.9341	11.6247	12.9894	1.38412	0.000558213
XPR1	7.9104	8.5921	7.95053	9.04637	1.38622	0.024661
TIPARP	9.39857	10.8349	10.0417	10.8176	1.38693	0.00849904
PCYOX1L	8.78506	9.73317	8.61215	9.66004	1.38868	0.00238576
HLTF	9.65546	10.7803	9.84646	10.8576	1.39252	0.0004118
SLC35A2	9.1808	10.3273	9.41373	10.3669	1.39619	0.00095544
LYRM7	9.89518	10.8627	9.47216	10.6729	1.39945	0.00258379
CEP57L1	7.3852	8.26754	7.46813	8.28312	1.40458	0.022273
CGRRF1	8.35311	9.17217	8.31233	9.43013	1.40928	0.00511321
RPAP2	8.80586	9.6742	8.38982	9.57027	1.41143	0.00748035
SPTAN1	8.42637	9.56375	8.59606	9.45647	1.4139	0.00282754
CEP78	7.64739	8.87719	8.04042	8.68826	1.41697	0.0238296
H2AFV	8.95991	9.86626	8.73866	9.90816	1.42098	0.00152462
AMZ2	10.3497	11.4123	10.2266	11.3857	1.42319	7.88e-05
IFI6	8.77842	10.1104	9.66156	10.5901	1.42531	0.0393152
SLC30A2	8.03258	8.88203	8.34191	9.4072	1.42758	0.0237932
SLC20A1	8.70584	10.0933	9.20097	9.95985	1.42767	0.00622193
RMND5A	9.2001	10.2669	9.45122	10.5398	1.43773	0.00134011
ATP6V0A1	9.48877	10.8231	9.87418	10.7725	1.441	0.000984791
C8orf44-SGK3	8.666	9.70031	8.64666	9.68003	1.44518	0.00093275
EED	8.18966	9.22984	8.04219	8.95163	1.44923	0.00687872
MRPL41	10.0651	10.8412	9.05538	10.7102	1.45021	0.0308372
SOAT1	9.27305	10.0965	9.1287	10.4513	1.45446	0.00142213
RRAGA	11.6017	12.8289	11.4475	12.532	1.45551	9.64e-05
FARP2	7.42235	8.1703	7.65421	8.67263	1.45586	0.0397993
FZD3	7.36717	8.03214	7.24142	8.29354	1.45814	0.0284142
GAMT	8.76614	10.1058	8.63893	9.27229	1.46688	0.0242717
RAB3D	8.09007	9.1489	8.00539	8.91052	1.47069	0.00518336
TOR1AIP2	9.51825	10.8094	10.0902	11.1155	1.47264	0.00406083
ZSWIM8	7.43281	8.10899	7.3989	8.47979	1.47381	0.0257023
EMG1	9.90232	10.6581	9.3752	10.9253	1.47915	0.00306104
LIPA	10.4796	11.7267	10.7422	11.8435	1.48504	8.24e-05
CCDC28A	10.6808	11.881	11.1313	12.2937	1.48636	0.00131342
FAM76A	8.63191	9.82461	8.74676	9.69276	1.4881	0.000777998
YEATS2	7.38571	7.91615	7.12586	8.33773	1.49308	0.0430013
ACSL1	8.40523	8.96403	8.18761	9.63082	1.50171	0.018096
CISD1	9.58027	10.648	9.18597	10.4082	1.50265	0.0012699
ACSL3	10.7019	11.6886	10.2866	11.7009	1.50544	0.000268916
EXTL2	8.59988	9.77365	8.72828	9.72346	1.50834	0.000562575
ARL13B	8.20351	9.18367	8.00201	9.0807	1.51255	0.00299775
BZW2	9.47761	10.3711	9.11157	10.5159	1.51281	0.000796052
SPDL1	7.27373	8.18274	7.10532	7.96652	1.52423	0.0235584
ING1	7.88977	8.89276	7.8371	8.8381	1.52616	0.00306833
HSPA5	13.327	14.7218	14.3342	15.5111	1.53379	0.0223934
SGK3	8.51755	9.51596	8.39012	9.56375	1.53713	0.000683481
IFT22	7.8806	8.92487	7.93139	8.92316	1.53954	0.00234898
GLRX	10.8498	12.3888	11.5123	12.5289	1.54932	0.00117466
IGSF8	7.69039	9.1543	8.22119	8.88713	1.54979	0.0160276
CD320	9.6535	10.687	9.07522	10.4497	1.55175	0.00271719
FAM161B	6.92596	7.75272	6.79481	7.63739	1.55212	0.0323757
NEAT1	11.6001	13.2282	12.7678	13.847	1.55467	0.0254086
ROGDI	8.43587	9.79893	8.86242	9.77963	1.55478	0.00196218
CDC37	11.6825	13.0334	11.636	12.7653	1.55859	8.9e-06
LOC100507557	6.9785	7.96813	7.40177	8.27537	1.56354	0.0393852
ST6GALNAC4	8.26558	9.59939	8.58336	9.47656	1.56485	0.00158073
CREB3	9.44311	10.7314	9.73688	10.8612	1.57164	0.000130711
INTS13	9.30726	10.379	9.47699	10.758	1.57227	0.000384192
ABI2	8.07255	8.9115	7.43351	8.76113	1.58093	0.0238827
PLA2G12A	8.99574	9.90054	8.87622	10.2734	1.58182	0.000598939
NCEH1	7.94107	8.41123	7.48878	9.04193	1.582	0.0325707
SNHG30	6.93014	7.82537	6.85267	7.673	1.58267	0.0250113
WDR54	7.63105	8.60395	7.95159	9.0456	1.59034	0.0119721
EDEM3	7.65593	8.61782	7.56943	8.63195	1.59371	0.00332062
TEX30	9.36014	10.5117	9.22616	10.4821	1.59814	3.8e-05
AGTPBP1	8.32373	9.12785	7.63044	9.11451	1.60456	0.0173503
TTC13	7.51591	8.43497	7.18528	8.23715	1.60482	0.0151782
RAB39B	7.15123	7.96292	6.86807	7.89124	1.60997	0.023323
ZC2HC1A	8.26258	9.46146	8.37455	9.43103	1.61279	0.000387877
CKB	7.61892	9.02351	8.37768	9.29259	1.61527	0.0234687
MBNL2	8.61685	9.98173	9.05941	10.1198	1.62707	0.0008817
P4HA2	8.00797	9.09209	8.62515	9.8206	1.63286	0.02238
CAMKMT	7.05	7.72058	6.96182	8.09904	1.6339	0.0234351
ARNTL	8.34258	9.3767	8.26766	9.51571	1.63581	0.000351712
L2HGDH	7.02651	8.44511	7.63606	8.31715	1.64023	0.0309204
CA5B	6.46448	7.21017	6.33777	7.15402	1.65279	0.0476147
C20orf96	7.14359	8.21768	7.61627	8.60527	1.65317	0.0234687
SNHG15	7.85445	9.01387	7.56356	8.52798	1.65568	0.00957994
STARD7	10.3163	11.6333	10.1051	11.3699	1.65631	1.76e-05
PNPLA8	9.95376	11.0881	9.99878	11.4185	1.66145	2.05e-05
RUBCN	6.72518	7.67458	6.69212	7.47529	1.67106	0.0237932
ETFBKMT	7.95019	9.07474	7.88293	8.99136	1.67126	0.00064355
APOO	7.81906	8.82612	7.24785	8.41793	1.67295	0.022733
GMCL1	9.1967	10.4813	9.15657	10.3793	1.67545	1.31e-05
ARL3	9.05261	10.2834	9.12162	10.4032	1.68701	1.61e-05
IFT88	7.48515	9.10906	7.93752	8.50244	1.69328	0.0168914
THAP7-AS1	6.38071	7.17145	6.34073	7.13541	1.69943	0.0386946
PFKFB4	6.89751	7.8482	6.60367	7.47552	1.71281	0.0348858
SDHAF3	8.95789	10.0113	8.127	9.68965	1.71407	0.00916382
PRAF2	9.242	10.5323	8.96643	10.2437	1.71759	0.000100338
WDR25	8.37191	9.29405	8.37458	9.82569	1.71972	0.00115721
CCDC88C	6.69272	7.43958	6.63045	7.6564	1.72331	0.0207231
LOC389641	6.97609	8.10242	6.90048	7.65552	1.72386	0.0191813
TMEM241	6.8098	7.90131	6.82256	7.5744	1.72547	0.0174922
TTLL5	7.28044	8.49553	7.62431	8.61336	1.73829	0.0041816
TCTEX1D2	6.93019	8.01233	7.05321	7.95539	1.7481	0.00620198
PRIM1	6.80237	7.79743	6.87001	7.78006	1.74941	0.00886469
SLC31A1	7.44996	8.56752	7.59741	8.70054	1.75237	0.00133531
POLR2H	8.97024	10.3259	8.88821	10.1176	1.75244	1.69e-05
SLC2A3	12.6942	14.2558	12.7985	14.065	1.75562	6.02e-08
GCAT	7.46864	8.94358	7.94626	8.82744	1.75624	0.00374984
MAD2L2	9.47606	10.7404	8.97026	10.3873	1.75631	0.000427884
POLG2	7.30979	8.63353	7.37394	8.17292	1.76462	0.0057597
ASMTL-AS1	7.2934	8.53493	7.37536	8.2893	1.76913	0.00251431
GK	7.14069	7.66587	6.71172	8.18359	1.76969	0.0336386
PLEKHM3	6.51018	7.45886	6.30789	7.03503	1.77191	0.0488333
AMN1	8.35462	9.60996	8.54596	9.82073	1.7732	9.14e-05
ENPP2	12.324	13.019	11.809	13.8885	1.78186	0.00122869
ARL4D	6.71454	7.89526	6.73031	7.39546	1.78528	0.0243817
LBR	8.50689	9.49055	7.57929	9.26711	1.78602	0.0152982
FCHO1	6.95105	8.1641	6.80683	7.51319	1.79572	0.0275707
GALE	8.27795	9.37221	8.19076	9.61515	1.80659	9.24e-05
BIRC3	9.04788	10.4653	8.75401	9.98908	1.80844	0.00022776
GIPC1	6.89873	7.72066	6.93145	8.1075	1.81005	0.00949544
EIF4A3	11.3522	13.0114	11.769	13.0465	1.8111	1.63e-06
TPMT	9.50968	10.7753	9.23079	10.7418	1.81565	3.94e-06
FLNB	6.94425	8.31727	7.36964	8.21882	1.82349	0.007092
THAP9-AS1	8.03667	8.80861	8.35631	9.92984	1.83186	0.0159871
NFYB	8.36935	9.50173	7.81478	9.29306	1.83473	0.00146567
PLA2G4A	8.21279	8.90112	7.41113	9.33329	1.84435	0.0124416
MALAT1	17.1036	18.9581	17.755	18.9878	1.84607	1.75e-05
SLC39A14	8.01862	8.97944	6.87938	8.6161	1.84941	0.0494042
ISYNA1	7.55851	8.96197	7.66367	8.64011	1.85189	0.000697036
TALAM1	16.4656	18.3391	17.12	18.3467	1.85358	1.66e-05
HLA-DPA1	8.28652	9.26587	7.86419	9.48556	1.85534	0.000520379
HOOK2	7.40303	8.96455	7.97384	8.94312	1.85642	0.00289844
MAGEE1	7.32101	8.53003	7.20139	8.24024	1.85731	0.00185828
CFD	7.43996	8.89262	7.7251	8.69249	1.86351	0.000830517
TRIM59-IFT80	7.01018	8.17515	7.67993	8.8745	1.86351	0.0259417
RPL39L	6.37185	7.1112	6.46359	7.50639	1.86779	0.0256281
HILPDA	6.93518	7.81732	6.66896	7.91118	1.91062	0.00559949
LTA4H	8.25325	9.90289	8.6038	9.73002	1.91774	4.31e-05
ATP2B4	6.7335	7.99097	6.8498	7.68719	1.92224	0.00523273
FBXO31	6.14113	6.71049	5.91207	6.9817	1.92659	0.0481194
NKIRAS1	8.78804	9.75493	8.52003	10.3262	1.9288	0.000183109
RAB31	7.69434	8.85275	7.87597	9.27274	1.93076	0.000399492
DTNB	6.44207	7.45364	6.87504	7.94309	1.93531	0.0253613
SPAG6	7.31795	8.942	8.08386	9.18173	1.93665	0.0054292
ZBTB16	6.14768	7.36829	6.67361	7.47523	1.94773	0.0374534
AGFG1	6.73523	7.18394	6.2831	7.83133	1.9546	0.0432486
JUN	9.37458	10.2488	8.48833	10.7111	1.97539	0.00163705
SGTB	7.84677	8.96508	7.22836	8.7808	1.97744	0.00257804
GIHCG	6.93291	8.25277	7.03636	8.00293	1.9807	0.00136477
RFESD	6.99087	8.42653	7.41999	8.4652	1.98694	0.00176983
RAB3IP	7.13278	8.39906	7.20415	8.37625	2.01302	0.00026425
CPVL	6.59152	7.66501	6.41371	7.39793	2.02024	0.00708017
FUCA1	10.2618	11.6636	10.6029	12.3329	2.0247	1.84e-05
HIST1H1C	9.3622	11.7424	10.1259	10.8743	2.02717	0.00120469
CCDC138	5.7388	6.50067	5.64975	6.37798	2.0323	0.0466049
GASAL1	7.28521	8.04585	6.53341	8.33199	2.05911	0.0164617
BCAS4	7.26115	8.8096	6.96939	7.7244	2.05981	0.0186682
CLEC16A	8.03646	9.15045	7.95855	9.66869	2.0747	6.68e-05
HSPA2	11.3001	12.7443	9.34521	11.765	2.07521	0.0307501
MPV17L2	8.25841	9.6765	8.08583	9.60985	2.07892	1.36e-06
MAP3K13	6.63567	7.10565	6.62906	8.19143	2.07907	0.0335286
MAP3K8	6.52862	7.53372	6.66388	7.85597	2.08952	0.00332062
LYPD3	6.07602	7.38626	6.5575	7.3735	2.09684	0.0207767
CCNB1IP1	7.10525	8.41985	7.21961	8.50109	2.12222	9.42e-05
SDAD1P1	6.57035	7.75783	6.47608	7.48453	2.12521	0.00268459
BCL6	8.61337	9.91675	7.03106	9.1974	2.13001	0.0346133
NCKIPSD	7.33908	9.09667	8.02462	9.25858	2.13535	0.000707313
TMEM38B	9.87838	11.7842	10.0464	11.4666	2.13789	8.44e-09
NIPSNAP1	9.20345	10.929	9.36438	10.9072	2.13839	2.11e-09
PLEKHF1	6.44603	8.11939	7.04688	7.88669	2.14355	0.00797488
AP3M2	9.15302	10.4888	8.27974	10.3089	2.14701	0.00027224
H3F3B	15.0786	17.0127	14.8645	16.339	2.15009	4.61e-07
DNM3	8.34856	9.9832	9.02548	10.6326	2.16866	0.000274189
PLAAT3	7.46984	8.88289	7.29913	8.70249	2.19327	2.19e-05
FKBP7	7.1098	8.52881	7.36559	8.72097	2.20664	7.04e-05
INPP5F	6.09172	7.1373	6.12459	7.07435	2.21231	0.00480169
CEP70	7.82101	9.37069	8.11602	9.6642	2.21831	4.7e-06
RTTN	5.61761	6.65422	5.81259	6.49251	2.24196	0.0254086
FXYD7	8.64316	10.2457	8.46429	10.1685	2.24535	9.68e-09
SLC41A2	6.23683	7.05805	6.81946	8.28777	2.24923	0.0418081
FANK1	5.75393	6.47526	5.79976	6.82962	2.25275	0.0197058
ALDOC	8.98684	10.6641	8.84376	10.563	2.25692	9.06e-10
SERPINI1	8.94425	11.0708	10.0905	11.6798	2.25766	0.000720122
CDKN2D	6.98053	7.99287	6.77443	8.38052	2.25836	0.000427884
TCF4	5.95494	7.36536	6.8646	8.04784	2.26774	0.0460636
ASMTL	10.5424	12.3406	10.2127	12.0203	2.27912	2.63e-09
REEP6	8.14667	9.85185	8.04697	9.56448	2.28399	1.91e-07
KCNAB1	5.80944	6.78038	5.81854	6.67309	2.28563	0.00983412
FBXO36	6.26768	7.63431	6.47019	7.42564	2.29486	0.00163811
KIF3A	9.29675	11.2641	9.48026	11.0999	2.32896	7.42e-11
TYW1B	5.27561	6.00039	5.26554	5.9414	2.33735	0.041449
JPT1	10.6066	12.4034	9.563	11.5881	2.3572	0.000270029
WDR31	6.46176	7.5549	6.41391	7.7664	2.35883	0.000434802
NR4A1	7.92257	9.92755	8.89639	10.5541	2.38641	0.00039646
NR2F6	6.14711	7.20775	5.66415	6.73799	2.38989	0.0294156
PPM1N	6.08557	7.27904	5.78768	6.66042	2.39071	0.0184025
CLSTN3	5.97493	7.48494	6.65606	7.77322	2.41177	0.0119231
SYTL4	5.27336	5.76438	5.21943	6.18902	2.44565	0.0456517
CHAF1B	6.01566	6.8347	5.61328	6.93764	2.48768	0.0146772
TMC4	6.73659	8.21227	5.83658	7.09045	2.51469	0.0376093
UBE2T	6.24402	7.73462	6.56534	7.76167	2.51653	0.000337482
BTG3	7.03942	7.98657	6.52692	8.57882	2.51831	0.000790757
FOS	8.0752	9.84982	8.22384	10.0772	2.52005	9.09e-10
CDKN1C	5.59983	6.49109	5.95015	7.15738	2.53767	0.020402
NRM	6.54645	7.90841	5.90501	7.20027	2.54394	0.0125249
EAF2	6.49238	7.72124	6.59578	8.14946	2.54886	0.000116816
CLBA1	6.37594	7.39821	6.06997	7.61424	2.55059	0.000849602
LPCAT3	9.23814	10.8243	8.86692	11.199	2.56087	1.39e-09
MCPH1-AS1	5.35227	6.01217	5.19555	6.13348	2.5714	0.0261441
MAST3	7.82631	10.3449	8.99362	10.605	2.57311	0.000130474
LOC653513	6.28577	7.54035	5.89261	7.13295	2.57733	0.00350816
SELENOM	7.12905	9.72599	8.22688	9.56292	2.59749	0.000313472
HIST2H2BE	7.67928	10.1761	8.07521	9.07653	2.60182	0.000115959
PRRT3	6.27789	7.21504	5.52203	7.17506	2.60313	0.0336386
TMEM45A	7.0751	8.43841	6.95993	8.83521	2.61605	2.21e-06
ABCB9	6.52181	7.93824	6.24873	7.64879	2.63465	0.000150403
CBR3-AS1	4.8945	5.68404	5.03614	5.59687	2.64443	0.0498934
PLCD1	6.06977	7.62118	6.12801	7.07035	2.64902	0.000934023
MPZL1	8.69877	10.3224	8.19591	10.5655	2.65437	7.02e-09
FAM234B	5.7377	6.98538	6.10167	7.28542	2.66772	0.00316722
SH3BP5-AS1	5.8575	6.89729	5.85211	7.10665	2.67314	0.000809035
FAM161A	5.82288	6.88886	5.95554	7.26135	2.70376	0.00108317
CRIP2	6.42954	8.91969	7.93504	9.60261	2.72259	0.00556656
LDHD	8.34851	10.2327	8.40561	10.5411	2.72775	3.6e-12
PDE4DIP	5.78967	7.02096	5.57538	6.53358	2.73565	0.00502365
FAM114A1	5.8107	6.86016	5.8595	7.16691	2.74582	0.000713482
TPTE2P5	5.31242	6.25932	5.29848	6.12	2.76942	0.00708017
ARMH4	6.73811	8.15709	6.33889	8.15212	2.78816	1.71e-05
SOHLH2	5.95714	7.97888	7.01242	8.54382	2.79933	0.00524163
IQCH	5.48529	6.5341	5.3999	6.33457	2.82113	0.0034731
DHDH	5.48502	6.83561	5.62982	6.40206	2.82456	0.00373539
ZP3	5.06386	5.75471	5.02591	5.90577	2.88938	0.0136671
KDELR3	5.24675	6.5193	5.24711	5.80489	2.9051	0.0152719
ACHE	5.01229	6.08039	5.26151	5.93353	2.91232	0.0237975
CCDC169-SOHLH2	6.4837	8.55653	7.32784	9.12641	2.91434	0.00012951
MT1F	6.43894	8.88665	7.38135	8.95149	2.93204	9.74e-05
BEX3	5.81276	7.86484	6.67005	8.08216	2.95001	0.00191948
KCNIP2	5.55107	6.96234	5.88729	7.03089	2.9625	0.00108221
TSLP	5.84433	7.00964	5.53519	6.91976	2.99465	0.000920386
SPATA6	6.13132	7.45552	5.76556	7.35173	2.99777	0.000193088
DIPK1A	6.50886	8.03695	6.54951	8.49299	3.01392	4.92e-07
LPAR6	6.32994	7.59775	7.23268	9.47617	3.01865	0.00509402
SLC45A1	5.08841	6.07732	5.32896	6.25693	3.03038	0.0105451
H1FX	6.00521	7.35257	5.8226	7.34473	3.04711	2.7e-05
PPIC	5.80893	7.03085	5.34505	6.70869	3.07875	0.0054292
PTGR1	6.13269	7.90317	6.31854	7.84694	3.08045	6.9e-07
CCDC169	5.89307	7.09999	5.88614	7.53079	3.08275	4.36e-05
CDCA7L	6.16895	7.99705	6.16366	7.57381	3.10965	2.55e-06
TST	5.08509	5.90781	5.22891	6.30731	3.12935	0.00622357
GSTO2	4.93329	5.62256	4.78996	5.63675	3.13429	0.0203571
LYPD5	5.18738	6.48739	5.88867	7.36797	3.15591	0.0238296
STX1A	5.25022	6.19789	5.05943	6.06354	3.17631	0.00550652
RADX	4.84004	5.48214	4.95621	5.87604	3.17638	0.0173805
FBXO2	4.61632	5.36994	4.5836	5.07528	3.17877	0.0324999
PTTG1	6.26447	7.53116	5.48989	7.60187	3.19379	0.00300538
BICD1	4.71821	5.24528	4.63631	5.47633	3.2195	0.0250113
HYKK	6.71063	8.76551	6.58742	8.47852	3.22107	8.6e-10
KHK	7.10083	9.41447	7.3598	9.46917	3.23127	3.34e-13
TSPAN7	6.53516	8.31073	6.13916	8.17808	3.28235	2.01e-07
IFI30	8.31042	11.5111	9.21413	11.2924	3.3086	2.24e-10
CGREF1	5.65964	7.06489	5.67076	7.15485	3.35002	6.3e-06
C15orf48	4.60889	5.97914	4.70859	4.89239	3.36486	0.0441061
PIFO	4.71426	5.26697	4.71334	5.62375	3.41805	0.0119057
LINC01366	5.7128	7.25565	5.30266	6.62363	3.42133	0.00133779
HIST1H4H	5.19054	6.59985	5.40205	6.41049	3.44854	0.000564925
PRR29	6.19109	8.49116	6.36207	7.99279	3.45471	1.94e-08
ICAM2	6.51013	9.15823	6.83052	8.64195	3.50838	5.25e-10
RNASE4	5.65103	8.20288	6.43774	7.97607	3.52036	6.5e-05
HERC5	5.88379	7.75472	5.83725	7.44117	3.53306	1.31e-07
TMEM106C	7.24162	9.6687	7.0995	9.56528	3.53687	1.96e-17
HLA-DPB1	5.4298	6.52037	5.27844	6.83466	3.57376	0.000100171
PFN2	6.07359	8.36744	6.29487	8.05044	3.57889	2.01e-09
TSPAN13	5.65371	7.34902	5.88497	7.6893	3.62691	6.59e-07
HAP1	4.91815	6.50795	5.40446	6.41466	3.68262	0.0429485
DLEU1	7.10574	8.92152	6.09745	9.37059	3.68821	1.49e-06
CTNNAL1	5.33556	6.52884	4.97253	6.30106	3.7095	0.00554623
CFAP58-DT	5.4548	6.90916	5.33723	6.76231	3.71338	8.84e-06
LOC101929066	4.39285	4.90747	4.31933	5.00951	3.7156	0.0275317
IQCD	4.99326	6.1932	5.29583	6.57412	3.72336	0.00215001
UBE2E2	5.12807	6.24046	5.25378	6.65039	3.74285	0.000167659
RGS9	5.18809	6.89795	5.72282	7.36103	3.78652	0.000636283
CYTH3	5.27627	6.37891	5.18785	6.75249	3.82113	4.36e-05
MLF1	6.05469	8.64413	6.74396	9.08533	3.82917	1.32e-08
KLHL25	4.88962	5.91892	4.63945	5.50444	3.89507	0.0413903
ANG	4.88715	6.27	5.06722	5.95792	3.95567	0.000830022
IZUMO4	4.71632	6.05395	4.67231	5.23928	4.0004	0.00396856
ATP6V1G2	5.94813	8.08734	5.45316	7.50159	4.0361	1.55e-06
TMPRSS9	6.09753	8.86097	5.7796	7.39914	4.05171	3.74e-06
EGR2	4.76291	5.43553	4.56693	5.68619	4.0837	0.0293728
HIST1H1D	5.96828	8.3914	6.23345	8.67869	4.10389	2.42e-13
SLC9A5	4.85002	5.54168	4.65967	6.05514	4.22473	0.00499854
THCAT158	4.41962	5.13402	4.30383	4.95596	4.24064	0.0376093
BAIAP3	6.13088	9.03473	5.96204	8.20467	4.33932	9.53e-12
C6orf52	3.86195	4.50575	3.86696	4.14366	4.34622	0.0397164
CDC42EP2	4.38916	5.72256	4.52868	4.92719	4.38286	0.0121223
PTP4A3	4.61474	5.49947	4.47231	5.27979	4.39265	0.0174224
RAB7B	4.5027	5.30192	4.38187	5.11225	4.40669	0.0218125
LOC100288175	5.25964	6.97839	5.3667	7.28263	4.41804	1.69e-08
PSRC1	5.1562	6.46499	5.0672	6.87025	4.47495	1.35e-06
PPFIBP1	4.68828	5.48159	4.54126	5.61085	4.54021	0.00888784
GPR155	5.38359	6.98401	5.20049	7.43733	4.54899	3.35e-08
CD70	4.61437	5.79494	4.79249	5.6895	4.61129	0.00624901
PRR16	4.31926	4.98526	4.23608	4.91085	4.63979	0.0201563
CCDC13	5.01322	8.62434	5.99164	8.02577	4.79889	1.52e-05
RTL8B	3.9193	4.26203	3.87361	4.4913	4.84982	0.0417335
SNCB	4.24758	4.97323	4.327	4.99252	4.90134	0.0128818
LOC101927789	4.93391	6.60878	5.03038	6.51391	4.98422	2e-07
HBQ1	4.02113	4.50411	4.07833	4.72878	4.98809	0.0247866
H1F0	7.93291	13.2271	9.76077	13.0969	4.99439	6.09e-12
GLRB	5.56956	8.44128	5.43852	7.93291	5.02431	5.12e-15
MT2A	8.69499	13.9423	10.0012	12.994	5.03948	5.12e-15
RCN3	5.24426	8.05653	5.28998	7.17319	5.06629	2.24e-10
RASSF4	4.85336	6.92457	5.24842	7.08048	5.12077	9.74e-05
POGLUT2	6.0744	8.64101	5.05233	8.95775	5.13271	3.12e-07
ATP1B2	4.34855	5.37909	4.43447	5.043	5.17383	0.00503778
TMEM52	4.68088	5.94919	4.55953	5.47181	5.19392	0.00118638
LOC728485	4.10654	4.50545	4.05533	4.90576	5.222	0.0153944
C22orf23	3.76917	4.11494	3.77214	4.30913	5.23116	0.0244757
DNAAF3	4.82075	7.47595	5.25957	7.0445	5.3979	1.54e-05
LOC101927245	4.50446	5.26781	4.4291	5.50426	5.42481	0.00135892
ANGPTL4	4.63949	6.88832	4.86941	5.99739	5.66543	6.5e-05
TIFA	4.72014	6.95968	4.51124	5.65072	5.79727	0.000116214
BEX2	4.50912	5.68164	4.44959	5.3113	5.97836	0.000373488
PLS1	4.52986	5.5964	4.60634	5.76509	6.0554	0.000136066
HIST1H2BG	4.42218	5.91752	4.50426	5.2263	6.06271	0.000402064
GCK	3.77444	4.40794	3.79421	4.13763	6.31865	0.0218781
SLC26A9-AS1	4.64826	6.04588	4.58253	5.73649	6.34739	2.66e-05
SLC2A4	4.73913	6.85058	4.92831	7.02827	6.52494	1.01e-08
PPM1J	4.6428	8.76961	5.18764	8.04407	6.76435	0.0243817
LGMN	6.24779	10.7654	5.31092	10.6724	6.85243	1.83e-25
MT1X	7.96259	13.9354	8.38836	13.3245	6.95699	1e-65
C10orf25	3.17906	3.40891	3.1798	3.53872	6.98285	0.0438619
HBA1	3.15566	3.58526	3.15644	3.32843	7.00752	0.0460323
CPO	3.21066	3.47419	3.21141	3.5478	7.00922	0.0404408
RBP7	3.21409	3.57379	3.21485	3.45918	7.02141	0.0400383
MT1E	5.63139	11.3555	5.98086	10.1063	7.12659	4.77e-32
RTBDN	3.31758	3.69033	3.3184	3.60142	7.14492	0.029214
HBA2	3.47183	3.92122	3.47281	3.77477	7.35503	0.0170227
TJP3	4.34415	5.55902	4.37177	5.11039	7.40557	0.000868313
IMPA2	3.54149	3.96818	3.54255	3.91834	7.43629	0.0126858
ISG20	3.5811	3.99019	3.5822	4.00356	7.48802	0.0106589
DHRS2	6.44818	12.2374	5.6588	10.6415	7.49967	2.04e-25
MAP7D2	4.45635	5.5179	4.48447	5.55677	7.54519	0.000384192
TMEM158	3.67182	4.19563	3.67307	4.05945	7.62884	0.00701561
CADM4	3.72431	4.24147	3.72562	4.1584	7.69349	0.0054417
OSR2	3.82654	4.2697	3.82805	4.44362	7.86109	0.00316722
LINC00884	3.80886	4.55958	3.81053	4.16494	7.92835	0.00324188
TAF7L	3.87211	4.29274	3.87363	4.53893	7.93508	0.00259545
NPAS1	3.87711	4.52936	3.87873	4.34044	7.94061	0.00238576
SLC22A31	3.87605	4.69766	3.87792	4.25551	8.0541	0.00216716
TUBB2B	3.98133	4.60739	3.98312	4.57504	8.07757	0.0012699
MT1G	6.37745	12.8243	6.51622	12.1417	8.11514	2.11e-80
ETV7	4.12082	6.41597	4.16916	4.75275	8.12625	0.000404312
ELOVL3	3.90749	4.77846	3.9095	4.29431	8.12679	0.00174417
DCDC1	3.99603	4.75637	3.99781	4.46536	8.13644	0.0012322
BEX1	4.0174	4.62544	4.01931	4.68514	8.14252	0.000983447
CXCR4	4.12318	4.91258	4.12544	4.77582	8.33525	0.000453032
CCDC184	4.11544	5.01223	4.11778	4.68592	8.37544	0.000465064
C7orf57	4.16137	4.91607	4.16374	4.9017	8.39156	0.00034529
BMP4	4.1246	4.69938	4.127	5.03779	8.39755	0.000427884
PHOSPHO1	4.1297	5.06895	4.1322	4.71051	8.4224	0.000399492
SHISA2	4.13458	4.7186	4.13711	5.0833	8.43499	0.000384192
ESAM	4.09185	5.11408	4.09448	4.60592	8.43927	0.00047444
HIST1H1B	4.18813	5.03946	4.19064	4.89344	8.45645	0.00027224
CNFN	4.11309	5.18968	4.11589	4.63718	8.5062	0.000390615
FHL1	4.25042	5.0384	4.2532	5.13401	8.56962	0.000152633
PGF	4.29049	5.19055	4.29346	5.14442	8.64704	0.000105261
APBB1	4.29331	5.28866	4.29638	5.08683	8.68025	9.95e-05
CLDN3	4.2937	5.05955	4.29689	5.35198	8.71286	9.45e-05
BEX5	4.31989	5.38493	4.3232	5.12759	8.75555	7.26e-05
PLPP2	4.33349	5.17932	4.33682	5.37441	8.76639	6.5e-05
CDC7	4.45158	5.46868	4.45613	5.74348	9.09805	1.35e-05
RGS16	4.48601	5.79574	4.49086	5.59249	9.17421	8.42e-06
FGFR1	4.49127	5.59134	4.49641	5.88419	9.2282	6.96e-06
TMEM25	4.55563	5.87972	4.56167	6.00523	9.40905	2.21e-06
CLGN	4.55886	5.88884	4.56502	6.03224	9.42774	2.03e-06
GUCY1B1	4.52049	6.15022	4.52665	5.66993	9.42945	3.13e-06
STAT4	4.42243	5.44033	4.42958	6.29677	9.49784	5.08e-06
LOC100507002	4.58341	6.00448	4.59112	6.34446	9.65552	7.47e-07
LINC02158	5.22588	12.4972	5.57147	11.6919	9.88958	2.62e-65
PIP5KL1	4.63397	6.51819	4.64554	6.77158	10.0948	5.36e-08
WASF1	4.57487	6.4876	4.58968	7.1831	10.3461	2.87e-08
HLA-DMB	4.64015	6.87066	4.65477	6.99286	10.3587	1.08e-08
MT1H	4.72348	10.5654	4.59885	9.96203	10.5052	1.11e-25
F2RL1	4.60557	7.32924	4.62313	6.8993	10.5586	5.18e-09
FTCD	4.05618	8.06434	4.08532	5.64226	10.9807	0.00574688
IRGM	4.40266	8.44461	4.43572	7.20105	11.3872	3.28e-10
