# Supplementary material for: Butyrate Selectively Targets Super‐Enhancers and Transcriptional Networks Associated with Human Mast Cell Function
Source: Eur J Immunol. 2025 Jun 11;55(6):e51680. doi: 10.1002/eji.202451680 (PMC12154173; doi:10.1002/eji.202451680)
Supplement: Supplementary file 3 — Supporting file 3: eji6001‐sup‐0003‐TableS2.xlsx. [file EJI-55-e51680-s002.xlsx]

## Sheet: Supplementary Table 2 - Human M
Supplementary Table 2. Identification and ranking of super-enhancers in primary human mast cells.
PeakID (cmd=annotatePeaks.pl Acetylation_D1_D2_0H_Gateway_SuperEnhancers_Intersect.txt hg38)	Chr	Start	End	Strand	Peak Score	Focus Ratio/Region Size	Annotation	Detailed Annotation	Distance to TSS	Nearest PromoterID	Entrez ID	Nearest Unigene	Nearest Refseq	Nearest Ensembl	Gene Name	Gene Alias	Gene Description	Gene Type
31_32043_lociStitched	chr9	134324608	134457591	+	1	NA	intron (NM_001291920, intron 1 of 9)	intron (NM_001291920, intron 1 of 9)	11688	NR_039816	100616236		NR_039816	ENSG00000263897	MIR4669	-	microRNA 4669	ncRNA
68_30035_lociStitched	chr2	128339713	128552719	+	2	NA	Intergenic	MIR|SINE|MIR	-127348	NM_004807	9394	Hs.512841	NM_004807	ENSG00000136720	HS6ST1	HH15|HS6ST	heparan sulfate 6-O-sulfotransferase 1	protein-coding
11_6243_lociStitched	chr16	46380748	46401734	+	3	NA	Intergenic	Intergenic	177856	NR_026556	124149	Hs.97414	NM_001004299		ANKRD26P1	-	ankyrin repeat domain 26 pseudogene 1	pseudo
42_50050_lociStitched	chr22	37214698	37316788	+	4	NA	Intergenic	AluSz|SINE|Alu	-16765	NM_001318024	27128	Hs.170944	NM_013385	ENSG00000100055	CYTH4	CYT4|DJ63G5.1|PSCD4|cytohesin-4	cytohesin 4	protein-coding
36_20944_lociStitched	chr18	77032551	77147675	+	5	NA	intron (NM_001025100, intron 2 of 3)	intron (NM_001025100, intron 2 of 3)	42670	NM_001025100	4155	Hs.551713	NM_002385	ENSG00000197971	MBP	-	myelin basic protein	protein-coding
34_30504_lociStitched	chr14	92509747	92615521	+	6	NA	intron (NM_024832, intron 2 of 9)	L1MC3|LINE|L1	-13600	NM_001319987	79890	Hs.326822	NM_024832	ENSG00000100599	RIN3	-	Ras and Rab interactor 3	protein-coding
3_42184_lociStitched	chr21	8219953	8234590	+	7	NA	non-coding (NR_038958, exon 7 of 7)	non-coding (NR_038958, exon 7 of 7)	13383	NR_003287	100008589		NR_003287		RNA28SN5	RN28S1|RNA28S5	RNA, 28S ribosomal N5	rRNA
14_40711_lociStitched	chr16	34571872	34596015	+	8	NA	Intergenic	Intergenic	-202463	NR_158158	102724928	Hs.692710	NR_158158		CCNYL3	-	cyclin Y like 3 (pseudogene)	pseudo
30_33469_lociStitched	chr10	132353072	132458572	+	9	NA	exon (NM_138499, exon 2 of 3)	exon (NM_138499, exon 2 of 3)	8622	NM_001098637	170394	Hs.527751	NM_138499	ENSG00000171813	PWWP2B	PWWP2|bA432J24.1|pp8607	PWWP domain containing 2B	protein-coding
57_42691_lociStitched	chr10	126123474	126263581	+	10	NA	intron (NM_001288974, intron 3 of 18)	intron (NM_001288974, intron 3 of 18)	194950	NM_021641	8038	Hs.594351	NM_003474	ENSG00000148848	ADAM12	ADAM12-OT1|CAR10|MCMP|MCMPMltna|MLTN|MLTNA	ADAM metallopeptidase domain 12	protein-coding
54_50453_lociStitched	chr4	10583133	10674255	+	11	NA	intron (NM_052964, intron 2 of 18)	LTR29|LTR|ERV1	56074	NM_052964	116449	Hs.62772	NM_052964	ENSG00000109684	CLNK	MIST	cytokine dependent hematopoietic cell linker	protein-coding
21_20935_lociStitched	chr17	40303371	40356440	+	12	NA	intron (NM_001145301, intron 1 of 8)	intron (NM_001145301, intron 1 of 8)	11660	NM_001145301	5914	Hs.654583	NM_000964	ENSG00000131759	RARA	NR1B1|RAR	retinoic acid receptor alpha	protein-coding
16_33668_lociStitched	chr1	156089716	156156212	+	13	NA	intron (NM_005572, intron 1 of 9)	intron (NM_005572, intron 1 of 9)	-3153	NM_001282624	4000	Hs.594444	NM_005572	ENSG00000160789	LMNA	CDCD1|CDDC|CMD1A|CMT2B1|EMD2|FPL|FPLD|FPLD2|HGPS|IDC|LDP1|LFP|LGMD1B|LMN1|LMNC|LMNL1|MADA|PRO1	lamin A/C	protein-coding
43_24398_lociStitched	chr11	126310722	126440297	+	14	NA	intron (NM_001348396, intron 2 of 11)	MIR|SINE|MIR	19497	NM_006278	6484	Hs.591947	NM_006278	ENSG00000110080	ST3GAL4	CGS23|NANTA3|SAT3|SIAT4|SIAT4C|ST-4|ST3GalA.2|ST3GalIV|STZ|gal-NAc6S	ST3 beta-galactoside alpha-2,3-sialyltransferase 4	protein-coding
48_26307_lociStitched	chr3	158698993	158791106	+	15	NA	Intergenic	Intergenic	-12563	NM_002888	5918	Hs.131269	NM_002888	ENSG00000118849	RARRES1	LXNL|PERG-1|TIG1	retinoic acid receptor responder 1	protein-coding
57_38972_lociStitched	chr18	54763668	54888033	+	16	NA	Intergenic	HAL1|LINE|L1	-2627	NM_004163	5874	Hs.25318	NM_004163	ENSG00000041353	RAB27B	C25KG	RAB27B, member RAS oncogene family	protein-coding
43_43585_lociStitched	chr16	74989081	75113848	+	17	NA	intron (NM_032268, intron 1 of 4)	AluSz|SINE|Alu	52440	NM_032268	84937	Hs.427284	NM_032268	ENSG00000186187	ZNRF1	NIN283	zinc and ring finger 1	protein-coding
10_24230_lociStitched	chr9	133103918	133152370	+	18	NA	intron (NM_001042368, intron 1 of 17)	intron (NM_001042368, intron 1 of 17)	1257	NM_001271775	5900	Hs.106185	NM_006266	ENSG00000160271	RALGDS	RGDS|RGF|RalGEF	ral guanine nucleotide dissociation stimulator	protein-coding
36_15468_lociStitched	chr11	2440876	2536481	+	19	NA	intron (NM_181798, intron 1 of 15)	L1MB2|LINE|L1	27224	NM_181798	3784	Hs.95162	NM_000218	ENSG00000053918	KCNQ1	ATFB1|ATFB3|JLNS1|KCNA8|KCNA9|KVLQT1|Kv1.9|Kv7.1|LQT|LQT1|RWS|SQT2|WRS	potassium voltage-gated channel subfamily Q member 1	protein-coding
18_37736_lociStitched	chr10	72290793	72345339	+	20	NA	Intergenic	AluSx|SINE|Alu	36853	NM_001365081	54788	Hs.500013	NM_017626	ENSG00000148719	DNAJB12	DJ10	DnaJ heat shock protein family (Hsp40) member B12	protein-coding
26_180_lociStitched	chr9	127503961	127586389	+	21	NA	intron (NM_001035534, intron 1 of 13)	L2b|LINE|L2	23898	NM_022833	64855	Hs.522401	NM_022833	ENSG00000136830	NIBAN2	C9orf88|FAM129B|MEG-3|MINERVA|OC58|bA356B19.6	niban apoptosis regulator 2	protein-coding
24_79_lociStitched	chr4	6874235	6942893	+	22	NA	promoter-TSS (NM_001113361)	promoter-TSS (NM_001113361)	-880	NM_001113361	57533	Hs.518611	NM_020773	ENSG00000132405	TBC1D14	-	TBC1 domain family member 14	protein-coding
31_36716_lociStitched	chr11	128653668	128758381	+	23	NA	intron (NM_002017, intron 1 of 8)	intron (NM_002017, intron 1 of 8)	-10001	NR_038908	100507392	Hs.657715	NR_038908	ENSG00000254703	SENCR	FLI1-AS1|lncRNA9	smooth muscle and endothelial cell enriched migration/differentiation-associated lncRNA	ncRNA
21_25320_lociStitched	chr19	2032110	2096720	+	24	NA	Intergenic	Intergenic	-13171	NM_017572	2872	Hs.515032	NM_017572	ENSG00000099875	MKNK2	GPRK7|MNK2	MAPK interacting serine/threonine kinase 2	protein-coding
40_34711_lociStitched	chr10	79066864	79151873	+	25	NA	intron (NM_020338, intron 1 of 24)	intron (NM_020338, intron 1 of 24)	40402	NM_020338	57178	Hs.193118	NM_020338	ENSG00000108175	ZMIZ1	MIZ|RAI17|TRAFIP10|ZIMP10	zinc finger MIZ-type containing 1	protein-coding
34_34412_lociStitched	chr17	77382447	77472532	+	26	NA	intron (NM_001293696, intron 1 of 9)	intron (NM_001293696, intron 1 of 9)	22412	NM_001293696	10801	Hs.440932	NM_006640	ENSG00000184640	SEPTIN9	AF17q25|MSF|MSF1|NAPB|PNUTL4|SEPT9|SINT1|SeptD1	septin 9	protein-coding
18_31453_lociStitched	chr17	68200903	68263699	+	27	NA	intron (NM_001346472, intron 2 of 7)	AluJb|SINE|Alu	-15273	NM_001346475	51321	Hs.293560	NM_016627	ENSG00000196704	AMZ2	-	archaelysin family metallopeptidase 2	protein-coding
11_27840_lociStitched	chr11	67242785	67290971	+	28	NA	intron (NM_001619, intron 1 of 20)	CpG	405	NM_001619	156	Hs.83636	NM_001619	ENSG00000173020	GRK2	ADRBK1|BARK1|BETA-ARK1	G protein-coupled receptor kinase 2	protein-coding
32_404_lociStitched	chr2	12250838	12343381	+	29	NA	intron (NR_110196, intron 3 of 5)	intron (NR_110196, intron 3 of 5)	97979	NR_037452	100500884		NR_037452	ENSG00000264089	MIR3681	-	microRNA 3681	ncRNA
44_32823_lociStitched	chr13	95185495	95304284	+	30	NA	intron (NM_001105515, intron 3 of 20)	intron (NM_001105515, intron 3 of 20)	34545	NR_145733	109616987		NR_145733		SNORD13G	-	small nucleolar RNA, C/D box 13G	snoRNA
16_568_lociStitched	chr14	77024275	77068383	+	31	NA	intron (NR_110554, intron 1 of 3)	intron (NR_110554, intron 1 of 3)	5280	NR_110554	283575	Hs.651736	NR_110554	ENSG00000246548	LINC02288	-	long intergenic non-protein coding RNA 2288	ncRNA
44_27248_lociStitched	chr20	37697011	37809714	+	32	NA	intron (NM_001281495, intron 5 of 16)	intron (NM_001281495, intron 5 of 16)	59332	NM_030877	56259	Hs.472667	NM_030877	ENSG00000132792	CTNNBL1	C20orf33|NAP|P14L|PP8304|dJ633O20.1	catenin beta like 1	protein-coding
12_6947_lociStitched	chr17	78249449	78292460	+	33	NA	intron (NR_073178, intron 2 of 6)	intron (NR_073178, intron 2 of 6)	7538	NR_073178	100996291	Hs.744493	NR_073178	ENSG00000204277	LINC01993	-	long intergenic non-protein coding RNA 1993	ncRNA
44_3222_lociStitched	chr2	37535948	37662605	+	34	NA	Intergenic	L1PA6|LINE|L1	72923	NM_006449	10602	Hs.369574	NM_006449	ENSG00000163171	CDC42EP3	BORG2|CEP3|UB1	CDC42 effector protein 3	protein-coding
5_31590_lociStitched	chr3	128480379	128498337	+	35	NA	promoter-TSS (NM_001145661)	promoter-TSS (NM_001145661)	155	NR_125398	101927167	Hs.287582	NR_125398		GATA2-AS1	-	GATA2 antisense RNA 1	ncRNA
39_3510_lociStitched	chr11	124111155	124227855	+	36	NA	Intergenic	Intergenic	-15711	NM_001355213	26497	Hs.538726	NM_001355213	ENSG00000197309	OR10D3	HTPCRX09|OR10D3P	olfactory receptor family 10 subfamily D member 3 (putative)	protein-coding
6_40290_lociStitched	chr1	149157620	149177209	+	37	NA	Intergenic	Intergenic	33732	NR_037182	653513	Hs.632434	NR_037182		LOC653513	-	phosphodiesterase 4D interacting protein-like	pseudo
21_36230_lociStitched	chr14	68756128	68818199	+	38	NA	TTS (NM_004926)	TTS (NM_004926)	6751	NM_004926	677	Hs.85155	NM_004926	ENSG00000185650	ZFP36L1	BRF1|Berg36|ERF-1|ERF1|RNF162B|TIS11B|cMG1	ZFP36 ring finger protein like 1	protein-coding
16_50760_lociStitched	chr9	113656581	113702573	+	39	NA	Intergenic	AluY|SINE|Alu	85448	NM_001276262	5998	Hs.494875	NM_017790	ENSG00000138835	RGS3	C2PA|RGP3	regulator of G protein signaling 3	protein-coding
16_10683_lociStitched	chr11	311417	356507	+	40	NA	Intergenic	LTR7|LTR|ERV1	-13102	NM_021034	10410	Hs.374650	NM_021034	ENSG00000142089	IFITM3	1-8U|DSPA2b|IP15	interferon induced transmembrane protein 3	protein-coding
31_43088_lociStitched	chr1	204416460	204514000	+	41	NA	exon (NM_002646, exon 4 of 34)	exon (NM_002646, exon 4 of 34)	25116	NM_002646	5287	Hs.497487	NM_002646	ENSG00000133056	PIK3C2B	C2-PI3K	phosphatidylinositol-4-phosphate 3-kinase catalytic subunit type 2 beta	protein-coding
16_48175_lociStitched	chr9	124257427	124323325	+	42	NA	intron (NM_001166168, intron 1 of 9)	intron (NM_001166168, intron 1 of 9)	-1595	NM_001166171	10783	Hs.197071	NM_014397	ENSG00000119408	NEK6	SID6-1512	NIMA related kinase 6	protein-coding
21_2943_lociStitched	chr16	88935115	89006790	+	43	NA	intron (NM_005187, intron 1 of 11)	intron (NM_005187, intron 1 of 11)	6255	NM_005187	863	Hs.513811	NM_005187	ENSG00000129993	CBFA2T3	ETO2|MTG16|MTGR2|RUNX1T3|ZMYND4	CBFA2/RUNX1 partner transcriptional co-repressor 3	protein-coding
30_21389_lociStitched	chr6	146856341	146923746	+	44	NA	intron (NR_034115, intron 7 of 10)	intron (NR_034115, intron 7 of 10)	-86219	NR_003954	729176	Hs.486708	NR_003954		KATNBL1P6	-	katanin regulatory subunit B1 like 1 pseudogene 6	pseudo
20_39462_lociStitched	chr15	78756876	78812579	+	45	NA	intron (NM_014272, intron 8 of 23)	HAL1|LINE|L1	26737	NM_014272	11173	Hs.16441	NM_014272	ENSG00000136378	ADAMTS7	ADAM-TS 7|ADAM-TS7|ADAMTS-7	ADAM metallopeptidase with thrombospondin type 1 motif 7	protein-coding
40_20650_lociStitched	chr1	60868932	60974025	+	46	NA	Intergenic	Intergenic	49298	NR_110618	100996570	Hs.46616	NR_110617	ENSG00000237928	NFIA-AS2	-	NFIA antisense RNA 2	ncRNA
19_23624_lociStitched	chr3	129576662	129628356	+	47	NA	intron (NM_015103, intron 1 of 35)	L2b|LINE|L2	4230	NM_015103	23129	Hs.301685	NM_015103	ENSG00000004399	PLXND1	PLEXD1	plexin D1	protein-coding
30_47353_lociStitched	chr17	10114270	10179943	+	48	NA	intron (NM_201433, intron 1 of 13)	intron (NM_201433, intron 1 of 13)	51500	NM_201433	8522	Hs.462214	NM_003644	ENSG00000007237	GAS7	-	growth arrest specific 7	protein-coding
35_902_lociStitched	chr4	54341437	54420114	+	49	NA	Intergenic	(CTTC)n|Simple_repeat|Simple_repeat	47883	NR_147160	105377656	Hs.157697	NR_147160		LINC02283	-	long intergenic non-protein coding RNA 2283	ncRNA
37_22406_lociStitched	chr1	30740701	30810625	+	50	NA	Intergenic	Intergenic	-17889	NM_006762	7805	Hs.371021	NM_006762	ENSG00000162511	LAPTM5	CLAST6	lysosomal protein transmembrane 5	protein-coding
15_9478_lociStitched	chr3	128573389	128620634	+	51	NA	Intergenic	(AGAA)n|Simple_repeat|Simple_repeat	-20925	NR_125802	23434	Hs.194283	NM_007354	ENSG00000198685	LINC01565	C3orf27|GR6	long intergenic non-protein coding RNA 1565	ncRNA
16_35739_lociStitched	chr14	73721410	73784662	+	52	NA	intron (NM_001043318, intron 1 of 11)	intron (NM_001043318, intron 1 of 11)	-5711	NR_039727	100616158		NR_039727	ENSG00000264741	MIR4505	mir-4505	microRNA 4505	ncRNA
11_21727_lociStitched	chr10	117240110	117276959	+	53	NA	intron (NM_003054, intron 10 of 15)	intron (NM_003054, intron 10 of 15)	17420	NM_003054	6571	Hs.596992	NM_003054	ENSG00000165646	SLC18A2	PKDYS2|SVAT|SVMT|VAT2|VMAT2	solute carrier family 18 member A2	protein-coding
23_40952_lociStitched	chr2	159118503	159169423	+	54	NA	intron (NM_001350062, intron 5 of 23)	Charlie1a|DNA|hAT-Charlie	-42872	NR_106948	102465535		NR_106948	ENSG00000275141	MIR6888	hsa-mir-6888	microRNA 6888	ncRNA
26_14761_lociStitched	chr17	34360107	34420622	+	55	NA	Intergenic	Intergenic	-27131	NM_002981	6346	Hs.72918	NM_002981	ENSG00000108702	CCL1	I-309|P500|SCYA1|SISe|TCA3	C-C motif chemokine ligand 1	protein-coding
16_45597_lociStitched	chr2	28348246	28424493	+	56	NA	non-coding (NR_103831, exon 2 of 2)	non-coding (NR_103831, exon 2 of 2)	-6489	NM_005253	2355	Hs.220971	NM_005253	ENSG00000075426	FOSL2	FRA2	FOS like 2, AP-1 transcription factor subunit	protein-coding
20_33731_lociStitched	chr3	128382879	128433595	+	57	NA	exon (NM_021937, exon 7 of 7)	exon (NM_021937, exon 7 of 7)	-55357	NR_037890	285224	Hs.683815	NR_037890	ENSG00000242049	DNAJB8-AS1	-	DNAJB8 antisense RNA 1	ncRNA
3_48882_lociStitched	chr1	125179376	125181585	+	58	NA	Intergenic	Intergenic	3661368	NR_003955	647121	Hs.697682	NR_003955	ENSG00000231752	EMBP1	-	embigin pseudogene 1	pseudo
19_324_lociStitched	chr22	49929137	50000025	+	59	NA	TTS (NM_001001852)	TTS (NM_001001852)	1715	NR_106879	102465493		NR_106879	ENSG00000276753	MIR6821	hsa-mir-6821	microRNA 6821	ncRNA
28_11082_lociStitched	chr12	111384690	111451072	+	60	NA	intron (NM_005475, intron 1 of 7)	L1M2|LINE|L1	11933	NM_005475	10019	Hs.506784	NM_005475	ENSG00000111252	SH2B3	IDDM20|LNK	SH2B adaptor protein 3	protein-coding
25_11240_lociStitched	chr12	123711304	123768907	+	61	NA	intron (NM_012463, intron 9 of 19)	AluJb|SINE|Alu	-22390	NM_207437	196385	Hs.622654	NM_207437	ENSG00000197653	DNAH10	-	dynein axonemal heavy chain 10	protein-coding
25_36969_lociStitched	chr2	68715054	68808184	+	62	NA	intron (NM_001364821, intron 1 of 10)	L1MB3|LINE|L1	-13291	NM_001166276	9938	Hs.531807	NM_014882	ENSG00000163219	ARHGAP25	HEL-S-308|KAIA0053	Rho GTPase activating protein 25	protein-coding
14_19259_lociStitched	chr16	85369281	85420759	+	63	NA	Intergenic	L2c|LINE|L2	-88695	NR_049816	100847022		NR_049816	ENSG00000266307	MIR5093	-	microRNA 5093	ncRNA
17_11211_lociStitched	chr2	8508867	8548113	+	64	NA	Intergenic	(AC)n|Simple_repeat|Simple_repeat	55302	NR_110257	101929567	Hs.634706	NR_110257	ENSG00000236008	LINC01814	-	long intergenic non-protein coding RNA 1814	ncRNA
37_4593_lociStitched	chr1	221687663	221778914	+	65	NA	intron (NR_111940, intron 1 of 2)	intron (NR_111940, intron 1 of 2)	3612	NR_111939	11221	Hs.497822	NM_007207	ENSG00000143507	DUSP10	MKP-5|MKP5	dual specificity phosphatase 10	protein-coding
9_45055_lociStitched	chr11	1747920	1785339	+	66	NA	Intergenic	Intergenic	-2702	NM_001909	1509	Hs.654447	NM_001909	ENSG00000117984	CTSD	CLN10|CPSD|HEL-S-130P	cathepsin D	protein-coding
17_432_lociStitched	chr1	36342439	36402328	+	67	NA	intron (NM_032017, intron 1 of 11)	AluJo|SINE|Alu	13541	NM_001282546	83931	Hs.471768	NM_032017	ENSG00000196182	STK40	SHIK|SgK495	serine/threonine kinase 40	protein-coding
25_16681_lociStitched	chr10	2882273	2935758	+	68	NA	Intergenic	Intergenic	157918	NR_160682	101927824		NR_160681		LOC101927824	-	uncharacterized LOC101927824	ncRNA
36_45524_lociStitched	chr1	87150864	87236982	+	69	NA	Intergenic	HAL1ME|LINE|L1	-18746	NM_001290053	101927844	Hs.694591	NM_001290053		LINC02801	-	long intergenic non-protein coding RNA 2801	protein-coding
15_16377_lociStitched	chr17	83048283	83104693	+	70	NA	Intergenic	Intergenic	-3121	NM_001004431	284207	Hs.378821	NM_001004431	ENSG00000176845	METRNL	-	meteorin like, glial cell differentiation regulator	protein-coding
26_40592_lociStitched	chr11	62371264	62465027	+	71	NA	promoter-TSS (NM_003357)	promoter-TSS (NM_003357)	-888	NM_003357	7356	Hs.523732	NM_003357	ENSG00000149021	SCGB1A1	CC10|CC16|CCPBP|CCSP|UGB|UP-1|UP1	secretoglobin family 1A member 1	protein-coding
33_2530_lociStitched	chr22	46542277	46615706	+	72	NA	intron (NM_001366660, intron 1 of 17)	intron (NM_001366660, intron 1 of 17)	1903	NM_001366660	23151	Hs.475150	NM_015124	ENSG00000075240	GRAMD4	DIP	GRAM domain containing 4	protein-coding
34_6545_lociStitched	chr12	124432520	124519830	+	73	NA	intron (NM_001077261, intron 5 of 47)	L2c|LINE|L2	91437	NM_001206654	9612	Hs.137510	NM_006312	ENSG00000196498	NCOR2	CTG26|N-CoR2|SMAP270|SMRT|SMRTE|SMRTE-tau|TNRC14|TRAC|TRAC-1|TRAC1	nuclear receptor corepressor 2	protein-coding
9_28067_lociStitched	chr8	143927438	143954470	+	74	NA	intron (NM_000445, intron 2 of 32)	intron (NM_000445, intron 2 of 32)	-1357	NM_201384	5339	Hs.434248	NM_000445	ENSG00000178209	PLEC	EBS1|EBSMD|EBSND|EBSO|EBSOG|EBSPA|HD1|LGMD2Q|LGMDR17|PCN|PLEC1|PLEC1b|PLTN	plectin	protein-coding
12_45753_lociStitched	chr5	367304	402305	+	75	NA	intron (NM_020731, intron 4 of 11)	L1MC4|LINE|L1	58356	NR_126522	116349	Hs.446702	NM_138464	ENSG00000221990	EXOC3-AS1	C5orf55	EXOC3 antisense RNA 1	ncRNA
21_1207_lociStitched	chr14	55090501	55134047	+	76	NA	Intergenic	AluSz|SINE|Alu	-16978	NM_001357678	3958	Hs.531081	NM_002306	ENSG00000131981	LGALS3	CBP35|GAL3|GALBP|GALIG|L31|LGALS2|MAC2	galectin 3	protein-coding
4_53825_lociStitched	chr1	143265367	143275897	+	77	NA	Intergenic	Intergenic	151960	NR_027354	645166	Hs.744183	NR_027354		LSP1P5	-	LSP1 pseudogene 5	pseudo
46_30864_lociStitched	chr22	32834806	32920934	+	78	NA	intron (NM_003490, intron 4 of 13)	intron (NM_003490, intron 4 of 13)	77054	NM_000362	7078	Hs.644633	NM_000362	ENSG00000100234	TIMP3	HSMRK222|K222|K222TA2|SFD	TIMP metallopeptidase inhibitor 3	protein-coding
15_28172_lociStitched	chr22	44023695	44058411	+	79	NA	intron (NM_001243386, intron 1 of 11)	MLT1D|LTR|ERVL-MaLR	14749	NM_001243386	29780	Hs.475074	NM_013327	ENSG00000188677	PARVB	CGI-56	parvin beta	protein-coding
21_27538_lociStitched	chr3	172508647	172563155	+	80	NA	Intergenic	AluY|SINE|Alu	-12471	NM_003810	8743	Hs.478275	NM_003810	ENSG00000121858	TNFSF10	APO2L|Apo-2L|CD253|TL2|TNLG6A|TRAIL	TNF superfamily member 10	protein-coding
19_39950_lociStitched	chr9	114340299	114398601	+	81	NA	intron (NM_001317950, intron 4 of 21)	MER58A|DNA|hAT-Charlie	18532	NM_001317950	80709	Hs.494895	NM_030767	ENSG00000106948	AKNA	-	AT-hook transcription factor	protein-coding
8_812_lociStitched	chr1	2278878	2317153	+	82	NA	intron (NM_003036, intron 1 of 6)	intron (NM_003036, intron 1 of 6)	54646	NR_024489	100129534	Hs.655313	NM_001127577	ENSG00000269896	LOC100129534	-	small nuclear ribonucleoprotein polypeptide N pseudogene	pseudo
25_21464_lociStitched	chr3	4976770	5039371	+	83	NA	Intergenic	Intergenic	-28109	NR_125916	100507582	Hs.434505	NR_037903	ENSG00000235831	BHLHE40-AS1	-	BHLHE40 antisense RNA 1	ncRNA
15_1771_lociStitched	chr2	237673006	237708226	+	84	NA	intron (NM_001137550, intron 1 of 23)	AluSx1|SINE|Alu	-1548	NM_001137551	9208	Hs.471779	NM_004735	ENSG00000124831	LRRFIP1	FLAP-1|FLAP1|FLIIAP1|GCF-2|GCF2|HUFI-1|TRIP	LRR binding FLII interacting protein 1	protein-coding
14_47729_lociStitched	chr2	85395073	85442319	+	85	NA	promoter-TSS (NM_201594)	promoter-TSS (NM_201594)	-235	NM_201594	284948	Hs.209542	NM_198482	ENSG00000152292	SH2D6	-	SH2 domain containing 6	protein-coding
21_25367_lociStitched	chr2	128279712	128326341	+	86	NA	intron (NM_004807, intron 1 of 1)	intron (NM_004807, intron 1 of 1)	15842	NM_004807	9394	Hs.512841	NM_004807	ENSG00000136720	HS6ST1	HH15|HS6ST	heparan sulfate 6-O-sulfotransferase 1	protein-coding
20_6730_lociStitched	chr20	36053357	36128116	+	87	NA	promoter-TSS (NM_001258331)	promoter-TSS (NM_001258331)	-678	NM_001258331	2036	Hs.437422	NM_012156	ENSG00000088367	EPB41L1	4.1N|MRD11	erythrocyte membrane protein band 4.1 like 1	protein-coding
33_54148_lociStitched	chr10	124667694	124741870	+	88	NA	intron (NR_120631, intron 1 of 1)	L2a|LINE|L2	754	NR_120631	101927944	Hs.437448	NR_120630		FAM53B-AS1	-	FAM53B antisense RNA 1	ncRNA
3_16_lociStitched	chr19	12777464	12796508	+	89	NA	promoter-TSS (NR_049864)	promoter-TSS (NR_049864)	-142	NR_049864	100847071		NR_049864	ENSG00000263800	MIR5684	-	microRNA 5684	ncRNA
11_199_lociStitched	chr19	4052415	4091112	+	90	NA	Intergenic	L1MB7|LINE|L1	-4864	NM_015898	51341	Hs.591384	NM_015898	ENSG00000178951	ZBTB7A	FBI-1|FBI1|LRF|TIP21|ZBTB7|ZNF857A|pokemon	zinc finger and BTB domain containing 7A	protein-coding
32_1478_lociStitched	chr11	59753541	59825016	+	91	NA	intron (NM_001178040, intron 4 of 9)	AluSx3|SINE|Alu	21500	NM_017840	54948	Hs.530734	NM_017840	ENSG00000166902	MRPL16	L16mt|MRP-L16|PNAS-111	mitochondrial ribosomal protein L16	protein-coding
9_17_lociStitched	chr15	74770846	74800801	+	92	NA	intron (NM_004383, intron 1 of 12)	intron (NM_004383, intron 1 of 12)	-2721	NM_001354988	1445	Hs.77793	NM_004383	ENSG00000103653	CSK	-	C-terminal Src kinase	protein-coding
26_51662_lociStitched	chr2	197237976	197311510	+	93	NA	intron (NR_046837, intron 5 of 5)	intron (NR_046837, intron 5 of 5)	27776	NR_046837	101927547	Hs.687027	NR_046837	ENSG00000236977	ANKRD44-IT1	-	ANKRD44 intronic transcript 1	ncRNA
16_40670_lociStitched	chr14	75249256	75284583	+	94	NA	Intergenic	Intergenic	-11909	NM_005252	2353	Hs.25647	NM_005252	ENSG00000170345	FOS	AP-1|C-FOS|p55	Fos proto-oncogene, AP-1 transcription factor subunit	protein-coding
15_18332_lociStitched	chr1	84244266	84303882	+	95	NA	Intergenic	L1MC1|LINE|L1	-24464	NM_001010971	148418	Hs.591445	NM_001010971	ENSG00000203943	SAMD13	HSD-41|HSD-42	sterile alpha motif domain containing 13	protein-coding
17_23749_lociStitched	chr1	47192393	47241911	+	96	NA	3' UTR (NM_001290405, exon 5 of 5)	3' UTR (NM_001290405, exon 5 of 5)	14563	NM_001287347	6886	Hs.705618	NM_003189	ENSG00000162367	TAL1	SCL|TCL5|bHLHa17|tal-1	TAL bHLH transcription factor 1, erythroid differentiation factor	protein-coding
20_27240_lociStitched	chr19	38634913	38706890	+	97	NA	intron (NM_001322033, intron 1 of 20).2	AluSc5|SINE|Alu	23252	NM_001322033	81	Hs.270291	NM_004924	ENSG00000130402	ACTN4	ACTININ-4|FSGS|FSGS1	actinin alpha 4	protein-coding
21_24343_lociStitched	chr3	119605874	119681917	+	98	NA	intron (NM_001308333, intron 3 of 4)	L3|LINE|CR1	16695	NM_001308333	64091	Hs.534383	NM_022135	ENSG00000121577	POPDC2	POP2	popeye domain containing 2	protein-coding
21_36826_lociStitched	chr19	14348397	14386238	+	99	NA	Intergenic	AluJr|SINE|Alu	-3327	NR_134908	105372288	Hs.628463	NR_134908	ENSG00000266913	LINC01841	-	long intergenic non-protein coding RNA 1841	ncRNA
3_5421_lociStitched	chr19	39397561	39412188	+	100	NA	Intergenic	AluY|SINE|Alu	-1973	NM_003407	7538	Hs.534052	NM_003407	ENSG00000128016	ZFP36	G0S24|GOS24|NUP475|RNF162A|TIS11|TTP|zfp-36	ZFP36 ring finger protein	protein-coding
16_16089_lociStitched	chr13	114111812	114167107	+	101	NA	Intergenic	Intergenic	-6836	NM_001320821	22821	Hs.593075	NM_007368	ENSG00000185989	RASA3	GAP1IP4BP|GAPIII	RAS p21 protein activator 3	protein-coding
24_35028_lociStitched	chr3	196598236	196664500	+	102	NA	TTS (NR_132101)	TTS (NR_132101)	1219	NR_132101	101929769	Hs.518527	NR_132101	ENSG00000232065	LINC01063	-	long intergenic non-protein coding RNA 1063	ncRNA
25_42941_lociStitched	chr19	17997148	18060031	+	103	NA	Intergenic	MER58B|DNA|hAT-Charlie	20419	NM_001286826	27106	Hs.515249	NM_015683	ENSG00000105643	ARRDC2	CLONE24945|PP2703	arrestin domain containing 2	protein-coding
26_15269_lociStitched	chr10	11141123	11212556	+	104	NA	intron (NM_001326339, intron 2 of 11)	intron (NM_001326339, intron 2 of 11)	11809	NM_001025076	10659	Hs.309288	NM_006561	ENSG00000048740	CELF2	BRUNOL3|CELF-2|CUG-BP2|CUGBP2|ETR-3|ETR3|NAPOR	CUGBP Elav-like family member 2	protein-coding
13_7303_lociStitched	chr1	44801455	44835261	+	105	NA	Intergenic	L2a|LINE|L2	9876	NM_001136537	149478	Hs.632400	NM_001136537	ENSG00000222009	BTBD19	-	BTB domain containing 19	protein-coding
15_41924_lociStitched	chr11	2761830	2794341	+	106	NA	intron (NM_181798, intron 15 of 15)	intron (NM_181798, intron 15 of 15)	-78087	NR_002728	10984	Hs.604823	NR_002728	ENSG00000269821	KCNQ1OT1	KCNQ1-AS2|KCNQ10T1|Kncq1|KvDMR1|KvLQT1-AS|LIT1|NCRNA00012	KCNQ1 opposite strand/antisense transcript 1	ncRNA
32_20197_lociStitched	chr9	126451548	126564877	+	107	NA	Intergenic	Intergenic	-97708	NR_045006	641373	Hs.742606	NR_045006		NRON	NCRNA00194	non-coding repressor of NFAT	ncRNA
14_468_lociStitched	chr19	13978267	14024008	+	108	NA	intron (NM_002918, intron 1 of 20)	L2c|LINE|L2	5183	NM_002918	5989	Hs.655215	NM_002918	ENSG00000132005	RFX1	EFC|RFX	regulatory factor X1	protein-coding
28_29174_lociStitched	chr1	28099079	28177644	+	109	NA	Intergenic	AluJo|SINE|Alu	38329	NM_000952	5724	Hs.77542	NM_000952	ENSG00000169403	PTAFR	PAFR	platelet activating factor receptor	protein-coding
17_31232_lociStitched	chr1	234933242	234982026	+	110	NA	intron (NR_125945, intron 3 of 3)	intron (NR_125945, intron 3 of 3)	6365	NR_125945	101927851	Hs.520684	NR_125945	ENSG00000238005	LOC101927851	-	uncharacterized LOC101927851	ncRNA
6_4059_lociStitched	chr1	16889185	16915192	+	111	NA	Intergenic	AluSz|SINE|Alu	6208	NR_004430	26871		NR_004430	ENSG00000206652	RNU1-1	HSD1|HU1-1|RNU1|RNU1A|RNU1A3|RNU1G4|Rnu1a1|U1|U1A1	RNA, U1 small nuclear 1	snRNA
244	chr16	1221860	1230104	+	112	NA	promoter-TSS (NM_012467)	promoter-TSS (NM_012467)	-714	NM_012467	25823	Hs.592076	NM_012467	ENSG00000116176	TPSG1	PRSS31|TMT|trpA	tryptase gamma 1	protein-coding
15_42393_lociStitched	chr3	14397568	14442756	+	113	NA	intron (NM_001134367, intron 2 of 14)	AluSz6|SINE|Alu	17556	NR_103507	6533	Hs.529488	NM_003043	ENSG00000131389	SLC6A6	TAUT	solute carrier family 6 member 6	protein-coding
20_30746_lociStitched	chr10	3734410	3785293	+	114	NA	Intergenic	Intergenic	25358	NM_001300	1316	Hs.4055	NM_001300	ENSG00000067082	KLF6	BCD1|CBA1|COPEB|CPBP|GBF|PAC1|ST12|ZF9	Kruppel like factor 6	protein-coding
23_475_lociStitched	chr11	35051913	35111692	+	115	NA	Intergenic	Intergenic	56230	NR_120528	100507144	Hs.673491	NR_120528	ENSG00000255521	LOC100507144	-	uncharacterized LOC100507144	ncRNA
37_31121_lociStitched	chr15	69301144	69398314	+	116	NA	intron (NM_001104554, intron 2 of 8)	AluSq2|SINE|Alu	35326	NM_001104554	54852	Hs.591096	NM_017705	ENSG00000137819	PAQR5	MPRG	progestin and adipoQ receptor family member 5	protein-coding
19_32493_lociStitched	chr17	2882840	2940741	+	117	NA	intron (NM_001330058, intron 3 of 24)	intron (NM_001330058, intron 3 of 24)	54105	NR_110818	101927911	Hs.626373	NR_110818	ENSG00000262884	LOC101927911	-	uncharacterized LOC101927911	ncRNA
28_17945_lociStitched	chr1	205659550	205710979	+	118	NA	Intergenic	AluJb|SINE|Alu	-4755	NM_033102	85414	Hs.278695	NM_033102	ENSG00000158715	SLC45A3	IPCA-2|IPCA-6|IPCA-8|IPCA6|PCANAP2|PCANAP6|PCANAP8|PRST	solute carrier family 45 member 3	protein-coding
25_1848_lociStitched	chr16	11596170	11641479	+	119	NA	Intergenic	AluSg|SINE|Alu	-31358	NR_024320	9516	Hs.459940	NM_004862	ENSG00000189067	LITAF	PIG7|SIMPLE|TP53I7	lipopolysaccharide induced TNF factor	protein-coding
16_5586_lociStitched	chr2	237471849	237513644	+	120	NA	intron (NM_024101, intron 1 of 15)	intron (NM_024101, intron 1 of 15)	5495	NM_001281473	79083	Hs.102406	NM_024101	ENSG00000115648	MLPH	SLAC2-A	melanophilin	protein-coding
19_24287_lociStitched	chr19	33432105	33487241	+	121	NA	intron (NM_001166056, intron 7 of 12)	intron (NM_001166056, intron 7 of 12)	62118	NM_000285	5184	Hs.36473	NM_000285	ENSG00000124299	PEPD	PROLIDASE	peptidase D	protein-coding
16_24443_lociStitched	chr19	18284766	18329402	+	122	NA	3' UTR (NM_001252129, exon 4 of 4)	3' UTR (NM_001252129, exon 4 of 4)	15992	NM_012321	25804	Hs.515255	NM_012321	ENSG00000130520	LSM4	GRP|YER112W	LSM4 homolog, U6 small nuclear RNA and mRNA degradation associated	protein-coding
3_37122_lociStitched	chr7	5417723	5441936	+	123	NA	promoter-TSS (NM_001354886)	promoter-TSS (NM_001354886)	-902	NM_001354886	100129484	Hs.147507	NM_001354886		LOC100129484	-	uncharacterized LOC100129484	protein-coding
27_437_lociStitched	chr4	8176053	8262945	+	124	NA	non-coding (NR_134639, exon 7 of 15)	non-coding (NR_134639, exon 7 of 15)	20209	NM_018986	54436	Hs.479116	NM_018986	ENSG00000125089	SH3TC1	-	SH3 domain and tetratricopeptide repeats 1	protein-coding
36_35132_lociStitched	chr7	117771049	117849286	+	125	NA	intron (NM_001363351, intron 3 of 22)	intron (NM_001363351, intron 3 of 22)	62053	NM_001363350	83992	Hs.592285	NM_033427	ENSG00000077063	CTTNBP2	C7orf8|CORTBP2|Orf4	cortactin binding protein 2	protein-coding
33_39153_lociStitched	chr2	223783888	223856832	+	126	NA	intron (NR_110905, intron 1 of 5)	intron (NR_110905, intron 1 of 5)	17222	NR_110905	130340	Hs.632555	NM_178814	ENSG00000152056	AP1S3	PSORS15	adaptor related protein complex 1 subunit sigma 3	protein-coding
15_25426_lociStitched	chr9	136075588	136115767	+	127	NA	promoter-TSS (NM_144653)	promoter-TSS (NM_144653)	-388	NM_144653	138151	Hs.112895	NM_144653	ENSG00000148411	NACC2	BEND9|BTBD14|BTBD14A|BTBD31|NAC-2|RBB	NACC family member 2	protein-coding
17_3375_lociStitched	chr10	102616047	102683860	+	128	NA	intron (NM_001345950, intron 1 of 4)	intron (NM_001345950, intron 1 of 4)	5458	NM_001345950	81603	Hs.336810	NM_030912	ENSG00000171206	TRIM8	GERP|RNF27	tripartite motif containing 8	protein-coding
19_33397_lociStitched	chr6	57445141	57495860	+	129	NA	intron (NM_000947, intron 7 of 13)	intron (NM_000947, intron 7 of 13)	80368	NR_036097	100422884		NR_036097	ENSG00000212017	MIR548U	-	microRNA 548u	ncRNA
28_50222_lociStitched	chr1	204073078	204129739	+	130	NA	intron (NM_005686, intron 1 of 13)	FLAM_C|SINE|Alu	28293	NM_005686	9580	Hs.201671	NM_005686	ENSG00000143842	SOX13	ICA12|Sox-13	SRY-box transcription factor 13	protein-coding
4_52521_lociStitched	chr19	13085691	13107640	+	131	NA	3' UTR (NM_001271044, exon 10 of 10)	3' UTR (NM_001271044, exon 10 of 10)	6193	NM_005583	4066	Hs.46446	NM_005583	ENSG00000104903	LYL1	bHLHa18	LYL1 basic helix-loop-helix family member	protein-coding
20_35187_lociStitched	chr10	102752276	102816544	+	132	NA	intron (NM_017787, intron 1 of 3)	intron (NM_017787, intron 1 of 3)	8189	NM_017787	54838	Hs.500897	NM_017787	ENSG00000166272	WBP1L	C10orf26|OPA1L|OPAL1	WW domain binding protein 1 like	protein-coding
23_14035_lociStitched	chr9	89464371	89548815	+	133	NA	Intergenic	Intergenic	-8620	NM_001371194
34_51456_lociStitched	chr1	17060121	17133672	+	134	NA	intron (NM_007365, intron 3 of 15)	MER20|DNA|hAT-Charlie	22555	NM_007365	11240	Hs.33455	NM_007365	ENSG00000117115	PADI2	PAD-H19|PAD2|PDI2	peptidyl arginine deiminase 2	protein-coding
24_46739_lociStitched	chr4	54516419	54592352	+	135	NA	Intergenic	Intergenic	52746	NR_134657	339978		NR_134657	ENSG00000250456	LINC02260	-	long intergenic non-protein coding RNA 2260	ncRNA
15_18421_lociStitched	chr1	18901747	18952894	+	136	NA	intron (NM_001136265, intron 1 of 8)	intron (NM_001136265, intron 1 of 8)	-24521	NM_001319218	8659	Hs.77448	NM_003748	ENSG00000159423	ALDH4A1	ALDH4|P5CD|P5CDh	aldehyde dehydrogenase 4 family member A1	protein-coding
23_16859_lociStitched	chr1	27070229	27151149	+	137	NA	intron (NR_046474, intron 1 of 10)	MIRc|SINE|MIR	44436	NM_003047	6548	Hs.469116	NM_003047	ENSG00000090020	SLC9A1	APNH|LIKNS|NHE-1|NHE1|PPP1R143	solute carrier family 9 member A1	protein-coding
6_25989_lociStitched	chr11	62539343	62561004	+	138	NA	Intergenic	AluSx|SINE|Alu	-3367	NM_001620	79026	Hs.502756	NM_001620	ENSG00000124942	AHNAK	AHNAKRS|PM227	AHNAK nucleoprotein	protein-coding
14_51101_lociStitched	chr16	27230104	27265418	+	139	NA	intron (NM_145080, intron 2 of 7)	AluSc8|SINE|Alu	-20444	NR_037184	400512	Hs.434412	NR_037184	ENSG00000245888	NSMCE1-DT	-	NSMCE1 divergent transcript	ncRNA
12_31890_lociStitched	chr1	234695505	234733453	+	140	NA	Intergenic	Intergenic	-9563	NR_038856	100506810	Hs.586634	NR_038856	ENSG00000227630	LINC01132	-	long intergenic non-protein coding RNA 1132	ncRNA
15_1124_lociStitched	chr8	142020057	142067152	+	141	NA	Intergenic	Intergenic	-132735	NR_039682	100616268		NR_039682	ENSG00000265247	MIR4472-1	-	microRNA 4472-1	ncRNA
21_24027_lociStitched	chr1	193633333	193700703	+	142	NA	Intergenic	L2a|LINE|L2	362273	NR_125789	101929184	Hs.146728	NR_125789	ENSG00000232077	LINC01031	TCONS_00000361	long intergenic non-protein coding RNA 1031	ncRNA
12_51289_lociStitched	chr19	51439952	51472292	+	143	NA	intron (NM_014442, intron 3 of 6)	L1PA4|LINE|L1	2332	NM_001363548	27181	Hs.447899	NM_014442	ENSG00000105366	SIGLEC8	SAF2|SIGLEC-8|SIGLEC8L	sialic acid binding Ig like lectin 8	protein-coding
37_38798_lociStitched	chr10	110790974	110868191	+	144	NA	intron (NM_001134363, intron 12 of 13)	intron (NM_001134363, intron 12 of 13)	41322	NR_026932	282997	Hs.599931	NR_026932		PDCD4-AS1	-	PDCD4 antisense RNA 1	ncRNA
12_1993_lociStitched	chr6	158634648	158691027	+	145	NA	promoter-TSS (NM_001318745)	promoter-TSS (NM_001318745)	-566	NM_001318745	94120	Hs.436977	NM_001009991	ENSG00000164674	SYTL3	SLP3	synaptotagmin like 3	protein-coding
11	chr11	65415965	65428744	+	146	NA	promoter-TSS (NR_028272)	promoter-TSS (NR_028272)	-444	NR_131012	283131	Hs.523789	NR_002802	ENSG00000245532	NEAT1	LINC00084|NCRNA00084|TncRNA|VINC	nuclear paraspeckle assembly transcript 1	ncRNA
4_37942_lociStitched	chr21	6368938	6374478	+	147	NA	Intergenic	Intergenic	88374	NM_001321072	875	Hs.533013	NM_000071	ENSG00000160200	CBS	CBSL|HIP4	cystathionine-beta-synthase	protein-coding
10_28634_lociStitched	chr16	65180	96469	+	148	NA	intron (NM_001015054, intron 2 of 3)	AluSg|SINE|Alu	2599	NM_001015052	4350	Hs.459596	NM_002434	ENSG00000103152	MPG	AAG|ADPG|APNG|CRA36.1|MDG|Mid1|PIG11|PIG16|anpg	N-methylpurine DNA glycosylase	protein-coding
26_41984_lociStitched	chr12	104456101	104523357	+	149	NA	intron (NM_018413, intron 1 of 2)	AluSc|SINE|Alu	32781	NM_018413	50515	Hs.17569	NM_018413	ENSG00000171310	CHST11	C4ST|C4ST-1|C4ST1|HSA269537|OCBMD	carbohydrate sulfotransferase 11	protein-coding
8_29195_lociStitched	chr1	234598842	234624686	+	150	NA	Intergenic	Intergenic	-2239	NM_001077397	359948	Hs.350268	NM_182972	ENSG00000168264	IRF2BP2	CVID14	interferon regulatory factor 2 binding protein 2	protein-coding
12_408_lociStitched	chr2	233058527	233094086	+	151	NA	intron (NM_001017915, intron 1 of 26).2	intron (NM_001017915, intron 1 of 26).2	15964	NM_005541	3635	Hs.262886	NM_005541	ENSG00000168918	INPP5D	SHIP|SHIP-1|SHIP1|SIP-145|hp51CN|p150Ship	inositol polyphosphate-5-phosphatase D	protein-coding
7_39480_lociStitched	chr16	68063039	68091751	+	152	NA	intron (NM_017803, intron 15 of 16)	AluSx|SINE|Alu	-7975	NM_004555	4775	Hs.436585	NM_004555	ENSG00000072736	NFATC3	NF-AT4c|NFAT4|NFATX	nuclear factor of activated T cells 3	protein-coding
9_392_lociStitched	chr1	2543642	2562572	+	153	NA	intron (NR_037844, intron 4 of 6)	intron (NR_037844, intron 4 of 6)	-3258	NM_003820	8764	Hs.512898	NM_003820	ENSG00000157873	TNFRSF14	ATAR|CD270|HVEA|HVEM|LIGHTR|TR2	TNF receptor superfamily member 14	protein-coding
12_4017_lociStitched	chr3	50588615	50633502	+	154	NA	promoter-TSS (NM_001243926)	promoter-TSS (NM_001243926)	716	NM_145071	1154	Hs.655334	NM_013324	ENSG00000114737	CISH	BACTS2|CIS|CIS-1|G18|SOCS	cytokine inducible SH2 containing protein	protein-coding
21_21532_lociStitched	chr17	78308240	78360112	+	155	NA	Intergenic	Intergenic	25903	NM_003955	9021	Hs.527973	NM_003955	ENSG00000184557	SOCS3	ATOD4|CIS3|Cish3|SOCS-3|SSI-3|SSI3	suppressor of cytokine signaling 3	protein-coding
21_3612_lociStitched	chr2	25272887	25315371	+	156	NA	intron (NR_135490, intron 3 of 23)	intron (NR_135490, intron 3 of 23)	34592	NR_031570	100302246		NR_031570	ENSG00000221445	MIR1301	MIRN1301|hsa-mir-1301|mir-1301	microRNA 1301	ncRNA
31_37634_lociStitched	chr6	30751598	30814320	+	157	NA	intron (NR_138037, intron 1 of 3)	L1MB3|LINE|L1	16134	NR_138037	105375013	Hs.348584	NR_138037	ENSG00000228022	HCG20	NCRNA00149	HLA complex group 20	ncRNA
16_903_lociStitched	chr11	44541159	44601616	+	158	NA	intron (NM_001024844, intron 1 of 8)	MIR|SINE|MIR	5724	NM_002231	3732	Hs.527778	NM_002231	ENSG00000085117	CD82	4F9|C33|GR15|IA4|KAI1|R2|SAR2|ST6|TSPAN27	CD82 molecule	protein-coding
31_1581_lociStitched	chr6	15363351	15439593	+	159	NA	intron (NM_004973, intron 2 of 17)	intron (NM_004973, intron 2 of 17)	152617	NM_001267040	3720	Hs.269059	NM_004973	ENSG00000008083	JARID2	JMJ	jumonji and AT-rich interaction domain containing 2	protein-coding
30_43189_lociStitched	chr3	171406552	171473235	+	160	NA	intron (NM_001161563, intron 1 of 31)	intron (NM_001161563, intron 1 of 31)	20512	NM_001161563	23043	Hs.34024	NM_015028	ENSG00000154310	TNIK	MRT54	TRAF2 and NCK interacting kinase	protein-coding
14_1938_lociStitched	chr5	139637346	139712022	+	161	NA	promoter-TSS (NM_001317211)	promoter-TSS (NM_001317211)	-759	NM_001317209	51523	Hs.189119	NM_016463	ENSG00000171604	CXXC5	CF5|HSPC195|RINF|WID	CXXC finger protein 5	protein-coding
13_18989_lociStitched	chr15	38065936	38094404	+	162	NA	Intergenic	Intergenic	-7180	NR_147199	107984773	Hs.285193	NR_147199	ENSG00000236914	LINC01852	-	long intergenic non-protein coding RNA 1852	ncRNA
14_10807_lociStitched	chr7	584629	619361	+	163	NA	promoter-TSS (NR_110054)	promoter-TSS (NR_110054)	-850	NR_110054	101926963	Hs.521338	NR_110054		LOC101926963	-	uncharacterized LOC101926963	ncRNA
17_47045_lociStitched	chr10	80160489	80206267	+	164	NA	intron (NM_001278408, intron 1 of 16)	intron (NM_001278408, intron 1 of 16)	21113	NM_001278408	311	Hs.530291	NM_001157	ENSG00000122359	ANXA11	ALS23|ANX11|CAP-50|CAP50	annexin A11	protein-coding
11_63_lociStitched	chr2	55097106	55138013	+	165	NA	intron (NM_001321904, intron 1 of 9)	intron (NM_001321904, intron 1 of 9)	20272	NM_001321904	57142	Hs.637850	NM_007008	ENSG00000115310	RTN4	ASY|NI220/250|NOGO|NSP|NSP-CL|Nbla00271|Nbla10545|RTN-X|RTN4-A|RTN4-B1|RTN4-B2|RTN4-C	reticulon 4	protein-coding
24_39146_lociStitched	chr2	196208778	196276488	+	166	NA	intron (NM_020760, intron 19 of 28)	intron (NM_020760, intron 19 of 28)	-17391	NR_110226	101927482	Hs.191841	NR_110225		HECW2-AS1	-	HECW2 antisense RNA 1	ncRNA
6_28720_lociStitched	chr2	43210330	43241010	+	167	NA	exon (NM_006887, exon 2 of 2)	exon (NM_006887, exon 2 of 2)	936	NM_006887	678	Hs.503093	NM_006887	ENSG00000152518	ZFP36L2	BRF2|ERF-2|ERF2|RNF162C|TIS11D	ZFP36 ring finger protein like 2	protein-coding
21_43525_lociStitched	chr14	76946673	77001121	+	168	NA	Intergenic	Intergenic	14259	NR_133913	105370578	Hs.574184	NR_133913	ENSG00000258602	LINC01629	linc-KIAA1737-2	long intergenic non-protein coding RNA 1629	ncRNA
11_31168_lociStitched	chr20	4786049	4820118	+	169	NA	intron (NM_014737, intron 2 of 11)	AluJb|SINE|Alu	12040	NM_170774	9770	Hs.631504	NM_014737	ENSG00000101265	RASSF2	CENP-34|RASFADIN	Ras association domain family member 2	protein-coding
10_19604_lociStitched	chr11	65471344	65516846	+	170	NA	Intergenic	Intergenic	-3643	NR_144567	378938	Hs.621695	NR_002819	ENSG00000251562	MALAT1	HCN|LINC00047|NCRNA00047|NEAT2|PRO2853	metastasis associated lung adenocarcinoma transcript 1	ncRNA
21_32983_lociStitched	chr3	37451503	37509488	+	171	NA	intron (NM_002207, intron 3 of 27)	intron (NM_002207, intron 3 of 27)	28354	NM_002207	3680	Hs.113157	NM_002207	ENSG00000144668	ITGA9	ALPHA-RLC|ITGA4L|RLC	integrin subunit alpha 9	protein-coding
20_37493_lociStitched	chr1	226634125	226717753	+	172	NA	promoter-TSS (NR_103784)	promoter-TSS (NR_103784)	-871	NR_103784	100506443	Hs.664293	NR_103784		ITPKB-IT1	-	ITPKB intronic transcript 1	ncRNA
19_46824_lociStitched	chr6	20168323	20217021	+	173	NA	intron (NM_001080480, intron 1 of 12)	intron (NM_001080480, intron 1 of 12)	19797	NM_001080480	154141	Hs.377830	NM_001080480	ENSG00000172197	MBOAT1	LPEAT1|LPLAT|LPLAT 1|LPSAT|OACT1|dJ434O11.1	membrane bound O-acyltransferase domain containing 1	protein-coding
21_53794_lociStitched	chr1	21894154	21942401	+	174	NA	intron (NM_005529, intron 1 of 96)	AluSx|SINE|Alu	19033	NM_001291860	3339	Hs.562227	NM_005529	ENSG00000142798	HSPG2	HSPG|PLC|PRCAN|SJA|SJS|SJS1	heparan sulfate proteoglycan 2	protein-coding
6_18979_lociStitched	chr12	89340890	89355899	+	175	NA	3' UTR (NM_001946, exon 3 of 3)	3' UTR (NM_001946, exon 3 of 3)	4107	NM_022652	1848	Hs.298654	NM_001946	ENSG00000139318	DUSP6	HH19|MKP3|PYST1	dual specificity phosphatase 6	protein-coding
2_39826_lociStitched	chr5	49622483	49631064	+	176	NA	Intergenic	ALR/Alpha|Satellite|centr	814515	NM_198449	133418	Hs.561411	NM_198449	ENSG00000170571	EMB	GP70	embigin	protein-coding
12_25115_lociStitched	chr12	6603060	6641486	+	177	NA	intron (NM_020400, intron 1 of 1)	AluSq2|SINE|Alu	9376	NM_001142961	57121	Hs.155538	NM_020400	ENSG00000184574	LPAR5	GPR92|GPR93|KPG_010|LPA5	lysophosphatidic acid receptor 5	protein-coding
23_4574_lociStitched	chr1	27518023	27576083	+	178	NA	intron (NM_001029882, intron 6 of 6)	intron (NM_001029882, intron 6 of 6)	56441	NM_001029882	27245	Hs.469280	NM_001029882	ENSG00000126705	AHDC1	MRD25	AT-hook DNA binding motif containing 1	protein-coding
24_34386_lociStitched	chr16	81796363	81848869	+	179	NA	intron (NM_002661, intron 2 of 32)	AluSx|SINE|Alu	43325	NM_002661	5336	Hs.372303	NM_002661	ENSG00000197943	PLCG2	APLAID|FCAS3|PLC-IV|PLC-gamma-2	phospholipase C gamma 2	protein-coding
26_24960_lociStitched	chr14	22533923	22595526	+	180	NA	TTS (NM_001344)	TTS (NM_001344)	-7662	NR_146543	105370400		NR_146543	ENSG00000259054	LINC02332	-	long intergenic non-protein coding RNA 2332	ncRNA
23_9884_lociStitched	chr10	119489681	119540429	+	181	NA	intron (NM_001005339, intron 4 of 4)	Tigger15a|DNA|TcMar-Tigger	21478	NM_002925	6001	Hs.501200	NM_002925	ENSG00000148908	RGS10	-	regulator of G protein signaling 10	protein-coding
7_7667_lociStitched	chr5	172757245	172790455	+	182	NA	Intergenic	Intergenic	-2655	NM_004417	1843	Hs.171695	NM_004417	ENSG00000120129	DUSP1	CL100|HVH1|MKP-1|MKP1|PTPN10	dual specificity phosphatase 1	protein-coding
17_29594_lociStitched	chr11	59945991	60007830	+	183	NA	intron (NR_130719, intron 8 of 8)	AluSx|SINE|Alu	34031	NR_130719	255649	Hs.722773	NR_130719		OOSP1	-	oocyte secreted protein 1	pseudo
31_32293_lociStitched	chr3	69784631	69855973	+	184	NA	intron (NM_001354607, intron 2 of 10)	intron (NM_001354607, intron 2 of 10)	-45922	NM_198177	4286	Hs.166017	NM_000248	ENSG00000187098	MITF	CMM8|COMMAD|MI|WS2|WS2A|bHLHe32	melanocyte inducing transcription factor	protein-coding
8_31471_lociStitched	chr19	13129403	13172560	+	185	NA	promoter-TSS (NM_001271610)	promoter-TSS (NM_001271610)	570	NM_004907	9592	Hs.501629	NM_004907	ENSG00000160888	IER2	ETR101	immediate early response 2	protein-coding
5_54481_lociStitched	chrX	155994682	156010121	+	186	NA	intron (NM_176786, intron 2 of 8)	MIRb|SINE|MIR	4705	NM_176786	3581	Hs.406228	NM_002186	ENSG00000124334	IL9R	CD129|IL-9R	interleukin 9 receptor	protein-coding
17_26034_lociStitched	chr17	8859060	8899875	+	187	NA	3' UTR (NM_001251852, exon 18 of 18)	3' UTR (NM_001251852, exon 18 of 18)	-11790	NM_001290211	146850	Hs.255809	NM_001010855	ENSG00000276231	PIK3R6	C17orf38|HsT41028|p84 PIKAP|p87(PIKAP)|p87PIKAP	phosphoinositide-3-kinase regulatory subunit 6	protein-coding
13_51269_lociStitched	chr19	44724153	44770587	+	188	NA	Intergenic	Intergenic	-1338	NM_005178	602	Hs.31210	NM_005178	ENSG00000069399	BCL3	BCL4|D19S37	BCL3 transcription coactivator	protein-coding
25	chr19	13835520	13845519	+	189	NA	non-coding (NR_036515, exon 1 of 1)	non-coding (NR_036515, exon 1 of 1)	2399	NR_036515	284454	Hs.436426	NR_036515		LOC284454	-	uncharacterized LOC284454	ncRNA
13_13275_lociStitched	chr14	35332292	35372768	+	190	NA	Intergenic	Intergenic	52224	NM_020529	4792	Hs.81328	NM_020529	ENSG00000100906	NFKBIA	EDAID2|IKBA|MAD-3|NFKBI	NFKB inhibitor alpha	protein-coding
29_23793_lociStitched	chr6	134346837	134420712	+	191	NA	Intergenic	Intergenic	-53942	NR_038216	154092	Hs.223718	NR_038216		LINC01010	-	long intergenic non-protein coding RNA 1010	ncRNA
28_13930_lociStitched	chr9	19150805	19204925	+	192	NA	Intergenic	AluSq2|SINE|Alu	-50259	NR_038064	123	Hs.3416	NM_001122	ENSG00000147872	PLIN2	ADFP|ADRP	perilipin 2	protein-coding
17_27896_lociStitched	chr16	88746395	88793613	+	193	NA	intron (NM_001142864, intron 1 of 50)	intron (NM_001142864, intron 1 of 50)	15216	NM_001142864	9780	Hs.377001	NM_001142864	ENSG00000103335	PIEZO1	DHS|FAM38A|LMPH3|LMPHM6|Mib	piezo type mechanosensitive ion channel component 1	protein-coding
15_46376_lociStitched	chr20	36834391	36878794	+	194	NA	intron (NM_080627, intron 1 of 14)	intron (NM_080627, intron 1 of 14)	3281	NM_199181	140710	Hs.460807	NM_080627	ENSG00000149639	SOGA1	C20orf117|KIAA0889|SOGA	suppressor of glucose, autophagy associated 1	protein-coding
20_22996_lociStitched	chr11	60064394	60130653	+	195	NA	3' UTR (NM_001256916, exon 6 of 6)	3' UTR (NM_001256916, exon 6 of 6)	8859	NM_000139	2206	Hs.386748	NM_000139	ENSG00000149534	MS4A2	APY|ATOPY|FCER1B|FCERI|IGEL|IGER|IGHER|MS4A1	membrane spanning 4-domains A2	protein-coding
25_4404_lociStitched	chr4	78687721	78750822	+	196	NA	Intergenic	Intergenic	-57079	NM_017593	55589	Hs.146551	NM_017593	ENSG00000138756	BMP2K	BIKE|HRIHFB2017	BMP2 inducible kinase	protein-coding
12_44752_lociStitched	chr3	50413179	50451178	+	198	NA	intron (NM_001291101, intron 3 of 37)	intron (NM_001291101, intron 3 of 37)	66815	NR_111913	11068	Hs.149443	NM_007022	ENSG00000114395	CYB561D2	101F6|TSP10|XXcos-LUCA11.4	cytochrome b561 family member D2	protein-coding
10_53316_lociStitched	chr11	61954963	61989443	+	199	NA	Intergenic	Intergenic	-4569	NM_002032	2495	Hs.524910	NM_002032	ENSG00000167996	FTH1	FHC|FTH|FTHL6|HFE5|PIG15|PLIF	ferritin heavy chain 1	protein-coding
11_27030_lociStitched	chr17	3912872	3935470	+	201	NA	3' UTR (NM_174957, exon 21 of 21)	3' UTR (NM_174957, exon 21 of 21)	-7706	NM_002558	5023	Hs.41735	NM_002558	ENSG00000108405	P2RX1	P2X1	purinergic receptor P2X 1	protein-coding
7_9602_lociStitched	chr2	231661529	231687729	+	202	NA	Intergenic	Intergenic	-33896	NM_002823	5757	Hs.459927	NM_002823	ENSG00000187514	PTMA	TMSA	prothymosin alpha	protein-coding
8_27458_lociStitched	chr19	45419348	45458096	+	204	NA	intron (NM_001369412, intron 1 of 9)	AluSp|SINE|Alu	2068	NR_106736	102464836		NR_106736	ENSG00000275726	MIR6088	hsa-mir-6088	microRNA 6088	ncRNA
9_258_lociStitched	chr1	31760644	31789751	+	205	NA	Intergenic	Intergenic	-10857	NM_001294335	576	Hs.524138	NM_001294335	ENSG00000121753	ADGRB2	BAI2	adhesion G protein-coupled receptor B2	protein-coding
14_41341_lociStitched	chr15	40068295	40107560	+	206	NA	TTS (NM_001003942)	TTS (NM_001003942)	18159	NM_001003942	90427	Hs.591104	NM_033503	ENSG00000104081	BMF	-	Bcl2 modifying factor	protein-coding
2_34507_lociStitched	chr1	143246899	143250276	+	207	NA	Intergenic	Intergenic	174005	NR_027354	645166	Hs.744183	NR_027354		LSP1P5	-	LSP1 pseudogene 5	pseudo
19_383_lociStitched	chr8	143508758	143550169	+	208	NA	intron (NM_015117, intron 3 of 11)	intron (NM_015117, intron 3 of 11)	11984	NM_015117	23144	Hs.521915	NM_015117	ENSG00000014164	ZC3H3	ZC3HDC3	zinc finger CCCH-type containing 3	protein-coding
10_41938_lociStitched	chr11	46338737	46367475	+	209	NA	intron (NM_001199266, intron 1 of 30)	intron (NM_001199266, intron 1 of 30)	5643	NM_001199267	8525	Hs.502461	NM_003646	ENSG00000149091	DGKZ	DAGK5|DAGK6|DGK-ZETA|hDGKzeta	diacylglycerol kinase zeta	protein-coding
20_29265_lociStitched	chr6	111562083	111603285	+	210	NA	intron (NM_147686, intron 2 of 8)	intron (NM_147686, intron 2 of 8)	-15405	NM_001164283	10758	Hs.561514	NM_147200	ENSG00000056972	TRAF3IP2	ACT1|C6orf2|C6orf4|C6orf5|C6orf6|CANDF8|CIKS|PSORS13	TRAF3 interacting protein 2	protein-coding
23_2039_lociStitched	chr2	47054984	47094965	+	211	NA	3' UTR (NM_001288955, exon 19 of 19)	3' UTR (NM_001288955, exon 19 of 19)	80334	NM_173649	285051	Hs.531575	NM_173649	ENSG00000239605	STPG4	C2orf61|GSE	sperm-tail PG-rich repeat containing 4	protein-coding
13_1563_lociStitched	chr15	78034333	78074079	+	212	NA	intron (NM_144572, intron 1 of 12)	intron (NM_144572, intron 1 of 12)	23446	NM_144572	23102	Hs.567426	NM_015079	ENSG00000167202	TBC1D2B	-	TBC1 domain family member 2B	protein-coding
14_53386_lociStitched	chr12	108822445	108862589	+	213	NA	intron (NM_018984, intron 2 of 14)	intron (NM_018984, intron 2 of 14)	-5511	NR_030350	693204		NR_030350	ENSG00000207622	MIR619	MIRN619|hsa-mir-619	microRNA 619	ncRNA
31	chr19	1851461	1865825	+	214	NA	intron (NM_031918, intron 1 of 1)	intron (NM_031918, intron 1 of 1)	4936	NM_031918	83855	Hs.136280	NM_031918	ENSG00000129911	KLF16	BTEB4|DRRF|NSLP2	Kruppel like factor 16	protein-coding
14_35770_lociStitched	chr16	28982131	29029741	+	215	NA	Intergenic	HERVL-int|LTR|ERVL	20884	NM_014387	27040	Hs.632179	NM_014387	ENSG00000213658	LAT	IMD52|LAT1|pp36	linker for activation of T cells	protein-coding
18_36957_lociStitched	chr2	8293764	8337212	+	216	NA	intron (NR_152741, intron 2 of 9)	intron (NR_152741, intron 2 of 9)	12931	NR_034135	339789	Hs.565619	NR_034135	ENSG00000236790	LINC00299	C2orf46|NCRNA00299	long intergenic non-protein coding RNA 299	ncRNA
32	chr17	58330521	58340533	+	217	NA	TTS (NR_039889)	TTS (NR_039889)	495	NR_039889	100616220		NR_039889	ENSG00000264399	MIR4736	-	microRNA 4736	ncRNA
31_12462_lociStitched	chr3	30611941	30703431	+	218	NA	intron (NM_001024847, intron 4 of 7)	intron (NM_001024847, intron 4 of 7)	51085	NM_003242	7048	Hs.82028	NM_003242	ENSG00000163513	TGFBR2	AAT3|FAA3|LDS1B|LDS2|LDS2B|MFS2|RIIC|TAAD2|TBR-ii|TBRII|TGFR-2|TGFbeta-RII	transforming growth factor beta receptor 2	protein-coding
3_49572_lociStitched	chr12	37236151	37249077	+	219	NA	Intergenic	Intergenic	-1074160	NM_001013620	144245	Hs.259305	NM_001013620	ENSG00000175548	ALG10B	ALG10|KCR1	ALG10 alpha-1,2-glucosyltransferase B	protein-coding
27_27465_lociStitched	chr20	31661519	31717241	+	221	NA	intron (NR_134257, intron 1 of 2)	AluJr4|SINE|Alu	-32127	NR_131907	103021294		NR_131907	ENSG00000281376	ABALON	INXS	apoptotic BCL2L1-antisense long non-coding RNA	ncRNA
18_47786_lociStitched	chr3	3168162	3202484	+	222	NA	Intergenic	Intergenic	-5606	NM_016302	51185	Hs.18925	NM_016302	ENSG00000113851	CRBN	MRT2|MRT2A	cereblon	protein-coding
20_50374_lociStitched	chr3	4502566	4551154	+	223	NA	intron (NM_001168272, intron 4 of 60)	intron (NM_001168272, intron 4 of 60)	33512	NM_001099952	3708	Hs.567295	NM_002222	ENSG00000150995	ITPR1	ACV|CLA4|INSP3R1|IP3R|IP3R1|PPP1R94|SCA15|SCA16|SCA29	inositol 1,4,5-trisphosphate receptor type 1	protein-coding
19_27124_lociStitched	chr3	169904112	169955015	+	224	NA	intron (NM_001304366, intron 7 of 8)	MIR|SINE|MIR	17991	NR_130713	344658	Hs.439922	NM_182610	ENSG00000187033	SAMD7	-	sterile alpha motif domain containing 7	protein-coding
13_45607_lociStitched	chr2	74834103	74876304	+	225	NA	intron (NM_000189, intron 2 of 17)	AluSp|SINE|Alu	22548	NM_000189	3099	Hs.406266	NM_000189	ENSG00000159399	HK2	HKII|HXK2	hexokinase 2	protein-coding
9_12108_lociStitched	chr19	35203925	35241168	+	226	NA	Intergenic	L2|LINE|L2	6179	NM_152481	148109	Hs.128069	NM_152481	ENSG00000177558	FAM187B	TMEM162	family with sequence similarity 187 member B	protein-coding
19_19455_lociStitched	chr19	17079361	17139024	+	227	NA	intron (NM_001130065, intron 2 of 39)	AluY|SINE|Alu	16957	NR_145784	109623483		NR_145784		SNORA118	-	small nucleolar RNA, H/ACA box 118	snoRNA
6_48584_lociStitched	chr17	83190634	83205449	+	228	NA	Intergenic	L1ME3G|LINE|L1	-28856	NR_029406	388574	Hs.546918	NR_029406	ENSG00000232938	RPL23AP87	-	ribosomal protein L23a pseudogene 87	pseudo
3_361_lociStitched	chr5	42990265	43011122	+	229	NA	Intergenic	Intergenic	-7360	NR_104643	643977	Hs.535791	NR_104643		FLJ32255	-	uncharacterized LOC643977	ncRNA
15_33814_lociStitched	chr7	132410090	132442663	+	230	NA	intron (NM_001105543, intron 3 of 3)	intron (NM_001105543, intron 3 of 3)	150094	NM_001105543	91584	Hs.511454	NM_020911	ENSG00000221866	PLXNA4	FAYV2820|PLEXA4|PLXNA4A|PLXNA4B|PRO34003	plexin A4	protein-coding
10_418_lociStitched	chr11	35138258	35174327	+	231	NA	intron (NM_001001389, intron 1 of 16)	intron (NM_001001389, intron 1 of 16)	-6658	NR_145794	109623487		NR_145794		SNORD164	-	small nucleolar RNA, C/D box 164	snoRNA
11_50493_lociStitched	chr4	152636213	152684240	+	232	NA	intron (NM_152680, intron 1 of 6)	intron (NM_152680, intron 1 of 6)	19771	NM_152680	201799	Hs.518900	NM_152680	ENSG00000170006	TMEM154	-	transmembrane protein 154	protein-coding
1_39_lociStitched	chr3	49802478	49814823	+	233	NA	intron (NM_003335, intron 18 of 23)	intron (NM_003335, intron 18 of 23)	-2405	NR_049825	100847079		NR_049825	ENSG00000283726	MIR5193	mir-5193	microRNA 5193	ncRNA
16_8587_lociStitched	chr8	27339424	27390354	+	234	NA	intron (NM_173175, intron 1 of 29)	intron (NM_173175, intron 1 of 29)	39325	NM_173175	2185	Hs.491322	NM_004103	ENSG00000120899	PTK2B	CADTK|CAKB|FADK2|FAK2|PKB|PTK|PYK2|RAFTK	protein tyrosine kinase 2 beta	protein-coding
16_32586_lociStitched	chr1	160538716	160588730	+	235	NA	intron (NM_001184882, intron 1 of 5)	L1PA11|LINE|L1	15773	NM_001184881	8832	Hs.398093	NM_003874	ENSG00000066294	CD84	LY9B|SLAMF5|hCD84|mCD84	CD84 molecule	protein-coding
9_2250_lociStitched	chr16	22189719	22221258	+	236	NA	promoter-TSS (NM_013302).2	promoter-TSS (NM_013302).2	-790	NM_013302	29904	Hs.498892	NM_013302	ENSG00000103319	EEF2K	CaMKIII|HSU93850|eEF-2K	eukaryotic elongation factor 2 kinase	protein-coding
8_426_lociStitched	chr9	136643966	136666819	+	237	NA	intron (NR_135132, intron 1 of 1)	intron (NR_135132, intron 1 of 1)	-3464	NR_046367	51162	Hs.91481	NM_016215	ENSG00000172889	EGFL7	NEU1|VE-STATIN|ZNEU1	EGF like domain multiple 7	protein-coding
18_11963_lociStitched	chr7	137899338	137970868	+	238	NA	intron (NM_001253775, intron 1 of 3)	MIRb|SINE|MIR	-2115	NM_001318246	64764	Hs.490273	NM_194071	ENSG00000182158	CREB3L2	BBF2H7	cAMP responsive element binding protein 3 like 2	protein-coding
25_2186_lociStitched	chr15	36957732	37040992	+	239	NA	intron (NM_172316, intron 8 of 12)	L3|LINE|CR1	-26461	NR_107030	102466875		NR_107030	ENSG00000277202	MIR8063	hsa-mir-8063	microRNA 8063	ncRNA
4_32909_lociStitched	chr20	47348155	47365509	+	240	NA	promoter-TSS (NM_001281778)	promoter-TSS (NM_001281778)	57	NM_001281772	23613	Hs.446240	NM_012408	ENSG00000101040	ZMYND8	PRKCBP1|PRO2893|RACK7	zinc finger MYND-type containing 8	protein-coding
14_48004_lociStitched	chr6	134277387	134321756	+	241	NA	intron (NM_001143676, intron 1 of 13)	intron (NM_001143676, intron 1 of 13)	18487	NM_001143676	6446	Hs.510078	NM_005627	ENSG00000118515	SGK1	SGK	serum/glucocorticoid regulated kinase 1	protein-coding
1_44_lociStitched	chr10	3801180	3812349	+	242	NA	Intergenic	Intergenic	-21483	NM_001160125	1316	Hs.4055	NM_001300	ENSG00000067082	KLF6	BCD1|CBA1|COPEB|CPBP|GBF|PAC1|ST12|ZF9	Kruppel like factor 6	protein-coding
12_43889_lociStitched	chr2	201115505	201153221	+	243	NA	intron (NR_147253, intron 3 of 10)	AluSx1|SINE|Alu	1582	NM_001202518	8837	Hs.390736	NM_003879	ENSG00000003402	CFLAR	CASH|CASP8AP1|CLARP|Casper|FLAME|FLAME-1|FLAME1|FLIP|I-FLICE|MRIT|c-FLIP|c-FLIPL|c-FLIPR|c-FLIPS|cFLIP	CASP8 and FADD like apoptosis regulator	protein-coding
14_19460_lociStitched	chr22	40668871	40727131	+	244	NA	Intergenic	Intergenic	18823	NM_005297	2847	Hs.248122	NM_005297	ENSG00000128285	MCHR1	GPR24|MCH-1R|MCH1R|SLC-1|SLC1	melanin concentrating hormone receptor 1	protein-coding
16_10931_lociStitched	chr12	101853539	101904159	+	245	NA	intron (NM_018370, intron 1 of 6)	intron (NM_018370, intron 1 of 6)	1269	NM_018370	55332	Hs.525634	NM_018370	ENSG00000136048	DRAM1	DRAM	DNA damage regulated autophagy modulator 1	protein-coding
11_9500_lociStitched	chr1	111468052	111516708	+	246	NA	intron (NM_001081976, intron 1 of 5)	intron (NM_001081976, intron 1 of 5)	11253	NM_001302678	140	Hs.281342	NM_000677	ENSG00000282608	ADORA3	A3AR	adenosine A3 receptor	protein-coding
14_15994_lociStitched	chr3	53132957	53172339	+	247	NA	Intergenic	MIRb|SINE|MIR	-8561	NM_212539	5580	Hs.155342	NM_006254	ENSG00000163932	PRKCD	ALPS3|CVID9|MAY1|PKCD|nPKC-delta	protein kinase C delta	protein-coding
19_40969_lociStitched	chr3	45627072	45680546	+	248	NA	intron (NM_014240, intron 2 of 7)	AluSx|SINE|Alu	35073	NR_033947	644714	Hs.712889	NR_033947		LIMD1-AS1	-	LIMD1 antisense RNA 1	ncRNA
6_86_lociStitched	chr1	156481002	156508892	+	249	NA	intron (NM_005920, intron 1 of 11)	intron (NM_005920, intron 1 of 11)	-4260	NM_001271629	4209	Hs.314327	NM_005920	ENSG00000116604	MEF2D	-	myocyte enhancer factor 2D	protein-coding
5_45478_lociStitched	chr1	16715807	16740470	+	250	NA	Intergenic	AluSz|SINE|Alu	-7981	NR_026567	284729	Hs.548239	NR_026567	ENSG00000268869	ESPNP	dJ1182A14.1	espin pseudogene	pseudo
9_53511_lociStitched	chr16	2484376	2527227	+	251	NA	TTS (NM_001199107)	TTS (NM_001199107)	-7925	NM_001198569	527	Hs.389107	NM_001694	ENSG00000185883	ATP6V0C	ATP6C|ATP6L|ATPL|VATL|VPPC|Vma3	ATPase H+ transporting V0 subunit c	protein-coding
6_4332_lociStitched	chr7	2507743	2531485	+	252	NA	promoter-TSS (NM_001040167)	promoter-TSS (NM_001040167)	-160	NM_001040167	3955	Hs.159142	NM_002304	ENSG00000106003	LFNG	SCDO3	LFNG O-fucosylpeptide 3-beta-N-acetylglucosaminyltransferase	protein-coding
28_42643_lociStitched	chr9	131584309	131678908	+	253	NA	intron (NM_198679, intron 5 of 23)	intron (NM_198679, intron 5 of 23)	78234	NM_198679	2889	Hs.127897	NM_005312	ENSG00000107263	RAPGEF1	C3G|GRF2	Rap guanine nucleotide exchange factor 1	protein-coding
6_23218_lociStitched	chr1	111192902	111223282	+	254	NA	Intergenic	Intergenic	-3554	NM_001271833	79961	Hs.557850	NM_024901	ENSG00000162777	DENND2D	-	DENN domain containing 2D	protein-coding
15_13493_lociStitched	chr6	166929163	166960222	+	255	NA	intron (NM_003730, intron 4 of 8)	intron (NM_003730, intron 4 of 8)	11858	NM_003730	8635	Hs.529989	NM_003730	ENSG00000026297	RNASET2	RNASE6PL|bA514O12.3	ribonuclease T2	protein-coding
6_286_lociStitched	chr1	26274413	26301785	+	256	NA	intron (NM_001077262, intron 4 of 10)	AluJr|SINE|Alu	8013	NM_031286	83442	Hs.109051	NM_031286	ENSG00000142669	SH3BGRL3	HEL-S-297|SH3BP-1|TIP-B1	SH3 domain binding glutamate rich protein like 3	protein-coding
20_27540_lociStitched	chr3	183207283	183275947	+	257	NA	intron (NM_015078, intron 15 of 29)	THE1B|LTR|ERVL-MaLR	-11638	NM_032047	84002	Hs.718506	NM_032047	ENSG00000176597	B3GNT5	B3GN-T5|beta3Gn-T5	UDP-GlcNAc:betaGal beta-1,3-N-acetylglucosaminyltransferase 5	protein-coding
13_49823_lociStitched	chr17	7807320	7852284	+	258	NA	intron (NM_020877, intron 77 of 85)	AluSq2|SINE|Alu	-10104	NM_001348716	23135	Hs.223678	NM_001080424	ENSG00000132510	KDM6B	JMJD3	lysine demethylase 6B	protein-coding
5_16671_lociStitched	chr6	147185224	147210732	+	259	NA	intron (NR_034115, intron 1 of 10)	AluSx1|SINE|Alu	-6380	NM_001127715	134957	Hs.86320	NM_139244	ENSG00000164506	STXBP5	LGL3|LLGL3|Nbla04300	syntaxin binding protein 5	protein-coding
7_332_lociStitched	chr12	124904968	124941382	+	260	NA	Intergenic	Intergenic	7628	NR_049820	100847004		NR_049820	ENSG00000265345	MIR5188	mir-5188	microRNA 5188	ncRNA
8_2782_lociStitched	chr1	92446736	92487106	+	261	NA	Intergenic	Intergenic	17033	NM_001127215	2672	Hs.73172	NM_005263	ENSG00000162676	GFI1	GFI-1|GFI1A|SCN2|ZNF163	growth factor independent 1 transcriptional repressor	protein-coding
4_23989_lociStitched	chr17	2383162	2402855	+	262	NA	intron (NM_020310, intron 4 of 5)	CpG	8052	NM_020310	4335	Hs.626579	NM_020310	ENSG00000070444	MNT	MAD6|MXD6|ROX|bHLHd3	MAX network transcriptional repressor	protein-coding
10_29606_lociStitched	chr11	124069573	124097128	+	263	NA	Intergenic	Intergenic	-32054	NM_198315	4013	Hs.152944	NM_014622	ENSG00000110002	VWA5A	BCSC-1|BCSC1|LOH11CR2A	von Willebrand factor A domain containing 5A	protein-coding
12_47208_lociStitched	chr13	48184521	48236125	+	264	NA	Intergenic	Intergenic	-22883	NM_021999	9445	Hs.643683	NM_021999	ENSG00000136156	ITM2B	ABRI|BRI|BRI2|BRICD2B|E25B|E3-16|FBD|RDGCA|imBRI2	integral membrane protein 2B	protein-coding
24_47784_lociStitched	chr2	239212708	239285695	+	265	NA	intron (NM_006037, intron 2 of 26)	L2a|LINE|L2	-53744	NR_026664	85009	Hs.744565	NM_032923		MGC16025	-	uncharacterized LOC85009	ncRNA
18_25731_lociStitched	chr2	113202871	113249333	+	266	NA	intron (NM_013992, intron 7 of 8)	(TCTC)n|Simple_repeat|Simple_repeat	-9425	NR_047570	654433	Hs.656660	NR_015377	ENSG00000189223	PAX8-AS1	-	PAX8 antisense RNA 1	ncRNA
26_47019_lociStitched	chr10	478637	571854	+	268	NA	intron (NM_014974, intron 1 of 36)	intron (NM_014974, intron 1 of 36)	-103319	NR_147612	101930421	Hs.654707	NR_147612	ENSG00000225140	LOC101930421	-	uncharacterized LOC101930421	ncRNA
16_20827_lociStitched	chr17	45288591	45353291	+	269	NA	Intergenic	Intergenic	-3921	NM_003954	9020	Hs.404183	NM_003954	ENSG00000006062	MAP3K14	FTDCR1B|HS|HSNIK|NIK	mitogen-activated protein kinase kinase kinase 14	protein-coding
18_22694_lociStitched	chr7	50330026	50379288	+	270	NA	intron (NM_001291840, intron 2 of 2)	intron (NM_001291840, intron 2 of 2)	35609	NM_001291842	10320	Hs.435949	NM_006060	ENSG00000185811	IKZF1	CVID13|Hs.54452|IK1|IKAROS|LYF1|LyF-1|PPP1R92|PRO0758|ZNFN1A1	IKAROS family zinc finger 1	protein-coding
4_84_lociStitched	chr2	218394064	218407990	+	271	NA	intron (NM_021198, intron 1 of 6)	intron (NM_021198, intron 1 of 6)	1159	NM_021198	58190	Hs.444468	NM_021198	ENSG00000144579	CTDSP1	NIF3|NLI-IF|NLIIF|SCP1	CTD small phosphatase 1	protein-coding
8_49064_lociStitched	chr3	50233337	50261630	+	272	NA	intron (NM_001166425, intron 1 of 8)	intron (NM_001166425, intron 1 of 8)	573	NM_001166425	2771	Hs.77269	NM_002070	ENSG00000114353	GNAI2	GIP|GNAI2B|H_LUCA15.1|H_LUCA16.1	G protein subunit alpha i2	protein-coding
17_43315_lociStitched	chr7	74194852	74237459	+	273	NA	intron (NM_032463, intron 3 of 13)	intron (NM_032463, intron 3 of 13)	6149	NM_032463	7462	Hs.741249	NM_014146	ENSG00000086730	LAT2	HSPC046|LAB|NTAL|WBSCR15|WBSCR5|WSCR5	linker for activation of T cells family member 2	protein-coding
18_35225_lociStitched	chr12	117040089	117077328	+	274	NA	intron (NR_031766, intron 2 of 7)	AluJr4|SINE|Alu	40708	NM_017899	54997	Hs.525709	NM_017899	ENSG00000088992	TESC	CHP3|TSC	tescalcin	protein-coding
20_49028_lociStitched	chr2	235638719	235672020	+	275	NA	intron (NM_001037131, intron 1 of 17)	intron (NM_001037131, intron 1 of 17)	-137448	NR_146582	27321		NR_146582		TNRC17	CAGL234	trinucleotide repeat containing 17	ncRNA
15_46182_lociStitched	chr15	39767859	39799856	+	276	NA	non-coding (NR_135665, exon 1 of 1)	non-coding (NR_135665, exon 1 of 1)	951	NR_135665	105370941	Hs.587843	NR_135665	ENSG00000261136	LOC105370941	-	uncharacterized LOC105370941	ncRNA
6_22472_lociStitched	chr11	75328661	75353199	+	277	NA	intron (NM_004041, intron 1 of 15)	intron (NM_004041, intron 1 of 15)	-5744	NR_029891	442900		NR_029891	ENSG00000199090	MIR326	MIRN326|hsa-mir-326|mir-326	microRNA 326	ncRNA
15_39864_lociStitched	chr6	42010053	42046390	+	278	NA	intron (NM_001136017, intron 1 of 4)	intron (NM_001136017, intron 1 of 4)	20673	NM_001136017	896	Hs.534307	NM_001760	ENSG00000112576	CCND3	-	cyclin D3	protein-coding
9_22708_lociStitched	chr10	616557	646533	+	279	NA	TTS (NR_147612)	TTS (NR_147612)	2981	NR_147612	101930421	Hs.654707	NR_147612	ENSG00000225140	LOC101930421	-	uncharacterized LOC101930421	ncRNA
8_356_lociStitched	chr1	155966322	156002363	+	280	NA	Intergenic	Intergenic	-4782	NM_001350112	9181	Hs.743352	NM_004723	ENSG00000116584	ARHGEF2	GEF|GEF-H1|GEFH1|LFP40|NEDMHM|P40	Rho/Rac guanine nucleotide exchange factor 2	protein-coding
13_2294_lociStitched	chr3	42012625	42073476	+	281	NA	Intergenic	Intergenic	-44150	NR_146089	22906	Hs.535711	NM_014965	ENSG00000182606	TRAK1	EIEE68|MILT1|OIP106	trafficking kinesin protein 1	protein-coding
18_34191_lociStitched	chr6	126033889	126066973	+	282	NA	intron (NR_146803, intron 15 of 16)	AluJr4|SINE|Alu	63891	NM_001031712	60487	Hs.404186	NM_021820	ENSG00000066651	TRMT11	C6orf75|MDS024|TRM11|TRMT11-1	tRNA methyltransferase 11 homolog	protein-coding
8_46846_lociStitched	chr6	42761933	42787228	+	283	NA	intron (NM_001318819, intron 1 of 13)	intron (NM_001318819, intron 1 of 13)	-8916	NR_134654	401261	Hs.656652	NM_001004322		LOC401261	-	uncharacterized LOC401261	ncRNA
4_49955_lociStitched	chr19	41306728	41330297	+	284	NA	intron (NM_001346100, intron 2 of 4)	intron (NM_001346100, intron 2 of 4)	8035	NM_001346100	90324	Hs.437497	NM_052848	ENSG00000142039	CCDC97	-	coiled-coil domain containing 97	protein-coding
53	chr12	121798895	121805641	+	285	NA	intron (NR_152737, intron 1 of 4)	CpG-6121	678	NR_152735	338799	Hs.524804	NR_002809	ENSG00000212694	LINC01089	LIMT	long intergenic non-protein coding RNA 1089	ncRNA
8_38326_lociStitched	chr14	90795195	90813173	+	286	NA	intron (NM_001320421, intron 1 of 20)	AluY|SINE|Alu	12233	NM_001320421	145567	Hs.655697	NM_001010854	ENSG00000165914	TTC7B	TTC7L1|c14_5685	tetratricopeptide repeat domain 7B	protein-coding
8_4066_lociStitched	chr11	2927527	2954086	+	287	NA	Intergenic	Intergenic	-11386	NM_003311	7262	Hs.154036	NM_003311	ENSG00000181649	PHLDA2	BRW1C|BWR1C|HLDA2|IPL|TSSC3	pleckstrin homology like domain family A member 2	protein-coding
27_47781_lociStitched	chr2	234394283	234465514	+	288	NA	Intergenic	Intergenic	24697	NR_146988	105373934	Hs.471685	NR_146988	ENSG00000231682	LINC01891	-	long intergenic non-protein coding RNA 1891	ncRNA
4_23937_lociStitched	chr7	909388	929494	+	289	NA	intron (NM_006869, intron 4 of 10)	intron (NM_006869, intron 4 of 10)	1448	NM_001284311	11033	Hs.602573	NM_006869	ENSG00000105963	ADAP1	CENTA1|GCS1L|p42IP4	ArfGAP with dual PH domains 1	protein-coding
16_24426_lociStitched	chr16	15012554	15041809	+	290	NA	intron (NM_001285449, intron 14 of 16).3	L2b|LINE|L2	-16784	NR_036054	100302243		NR_036054	ENSG00000238728	MIR1972-1	MIR1972|hsa-mir-1972|hsa-mir-1972-1	microRNA 1972-1	ncRNA
8_52062_lociStitched	chr9	129480871	129498394	+	291	NA	intron (NR_038955, intron 1 of 4)	intron (NR_038955, intron 1 of 4)	972	NR_038955	100506190	Hs.529860	NR_038955		LINC00963	MetaLnc9	long intergenic non-protein coding RNA 963	ncRNA
66	chr19	1247531	1256125	+	292	NA	intron (NM_177401, intron 3 of 7)	intron (NM_177401, intron 3 of 7)	3275	NM_177401	90007	Hs.465529	NM_177401	ENSG00000167470	MIDN	-	midnolin	protein-coding
18_38622_lociStitched	chr4	2376661	2419568	+	293	NA	intron (NM_020972, intron 1 of 12)	L2|LINE|L2	20531	NM_020972	57732	Hs.292056	NM_020972	ENSG00000159733	ZFYVE28	LST2|LYST2	zinc finger FYVE-type containing 28	protein-coding
11_10351_lociStitched	chr14	24532268	24577139	+	294	NA	Intergenic	AluY|SINE|Alu	21547	NM_001911	1511	Hs.421724	NM_001911	ENSG00000100448	CTSG	CATG|CG	cathepsin G	protein-coding
5_2889_lociStitched	chr19	42269179	42289107	+	295	NA	intron (NM_001304815, intron 2 of 20)	intron (NM_001304815, intron 2 of 20)	-5522	NM_015125	23152	Hs.388236	NM_015125	ENSG00000079432	CIC	MRD45	capicua transcriptional repressor	protein-coding
18_9964_lociStitched	chr10	132540374	132590014	+	296	NA	intron (NM_005539, intron 1 of 15)	AluJb|SINE|Alu	27407	NM_005539	3632	Hs.523360	NM_005539	ENSG00000068383	INPP5A	5PTASE	inositol polyphosphate-5-phosphatase A	protein-coding
6_341_lociStitched	chr19	45087526	45117832	+	297	NA	intron (NM_019121, intron 1 of 12)	MIR|SINE|MIR	9500	NM_019121	284352	Hs.285363	NM_019121	ENSG00000104866	PPP1R37	LRRC68	protein phosphatase 1 regulatory subunit 37	protein-coding
7_3625_lociStitched	chr16	89907417	89926184	+	298	NA	Intergenic	AluSx1|SINE|Alu	-1079	NM_002386	4157	Hs.513829	NM_002386	ENSG00000258839	MC1R	CMM5|MSH-R|SHEP2	melanocortin 1 receptor	protein-coding
11_31388_lociStitched	chr12	113048924	113087104	+	300	NA	intron (NM_004416, intron 1 of 8)	AluJb|SINE|Alu	10157	NM_004416	1840	Hs.372152	NM_004416	ENSG00000135144	DTX1	RNF140|hDx-1	deltex E3 ubiquitin ligase 1	protein-coding
6_1471_lociStitched	chr16	50261963	50286009	+	301	NA	intron (NM_001114, intron 1 of 25)	L2c|LINE|L2	7435	NM_001114	113	Hs.513578	NM_001114	ENSG00000121281	ADCY7	AC7	adenylate cyclase 7	protein-coding
10_46269_lociStitched	chr17	17681245	17725965	+	302	NA	intron (NM_030665, intron 1 of 5)	intron (NM_030665, intron 1 of 5)	22147	NM_030665	10743	Hs.655395	NM_030665	ENSG00000108557	RAI1	SMCR|SMS	retinoic acid induced 1	protein-coding
11_45252_lociStitched	chr15	90013283	90043462	+	303	NA	intron (NM_198526, intron 1 of 4)	intron (NM_198526, intron 1 of 4)	21617	NR_036135	100422841		NR_036135	ENSG00000265871	MIR3174	-	microRNA 3174	ncRNA
5_42236_lociStitched	chr1	8412613	8441480	+	304	NA	intron (NR_125999, intron 1 of 3)	FLAM_C|SINE|Alu	2401	NR_125999	102724552	Hs.568612	NR_125999		RERE-AS1	-	RERE antisense RNA 1	ncRNA
10_24850_lociStitched	chr2	26696456	26725609	+	305	NA	intron (NM_002246, intron 1 of 1)	intron (NM_002246, intron 1 of 1)	18310	NM_002246	3777	Hs.24040	NM_002246	ENSG00000171303	KCNK3	K2p3.1|OAT1|PPH4|TASK|TASK-1|TBAK1	potassium two pore domain channel subfamily K member 3	protein-coding
17_14443_lociStitched	chr1	230388721	230429972	+	306	NA	intron (NM_001258311, intron 1 of 6)	L1MB8|LINE|L1	16986	NM_001258311	79605	Hs.520463	NM_024554	ENSG00000177614	PGBD5	-	piggyBac transposable element derived 5	protein-coding
8_7142_lociStitched	chr17	40095361	40114010	+	307	NA	Intergenic	Intergenic	-4096	NM_021724	9572	Hs.724	NM_021724	ENSG00000126368	NR1D1	EAR1|REVERBA|REVERBalpha|THRA1|THRAL|ear-1|hRev	nuclear receptor subfamily 1 group D member 1	protein-coding
6_14221_lociStitched	chr19	47094671	47114228	+	308	NA	intron (NM_015168, intron 2 of 14)	L2b|LINE|L2	9327	NM_015168	23211	Hs.104661	NM_015168	ENSG00000130749	ZC3H4	C19orf7	zinc finger CCCH-type containing 4	protein-coding
9_21665_lociStitched	chr19	51524976	51551042	+	309	NA	Intergenic	L1MA4A|LINE|L1	-6339	NM_198845	946	Hs.720304	NM_001245	ENSG00000105492	SIGLEC6	CD327|CD33L|CD33L1|CD33L2|CDW327|OBBP1	sialic acid binding Ig like lectin 6	protein-coding
10_50855_lociStitched	chr11	47373888	47397399	+	310	NA	Intergenic	AluSx3|SINE|Alu	-7096	NM_001080547	6688	Hs.502511	NM_003120	ENSG00000066336	SPI1	OF|PU.1|SFPI1|SPI-1|SPI-A	Spi-1 proto-oncogene	protein-coding
9_43823_lociStitched	chr1	206544585	206584275	+	311	NA	intron (NM_182665, intron 1 of 4)	intron (NM_182665, intron 1 of 4)	7266	NM_182665	83593	Hs.497579	NM_031437	ENSG00000266094	RASSF5	Maxp1|NORE1|NORE1A|NORE1B|RAPL|RASSF3	Ras association domain family member 5	protein-coding
20_11491_lociStitched	chr2	105115181	105148302	+	312	NA	Intergenic	L1MB4|LINE|L1	-12372	NR_136172	105373984	Hs.570237	NR_136172	ENSG00000226508	LINC01918	-	long intergenic non-protein coding RNA 1918	ncRNA
13_1557_lociStitched	chr9	104968077	105007890	+	313	NA	Intergenic	AluJb|SINE|Alu	-59828	NM_005502	19	Hs.659274	NM_005502	ENSG00000165029	ABCA1	ABC-1|ABC1|CERP|HDLDT1|TGD	ATP binding cassette subfamily A member 1	protein-coding
23_42676_lociStitched	chr10	96672436	96717701	+	314	NA	intron (NM_152309, intron 2 of 16)	intron (NM_152309, intron 2 of 16)	25446	NM_152309	118788	Hs.310456	NM_152309	ENSG00000155629	PIK3AP1	BCAP	phosphoinositide-3-kinase adaptor protein 1	protein-coding
7_53064_lociStitched	chr5	176521889	176544229	+	315	NA	intron (NM_014901, intron 1 of 10)	intron (NM_014901, intron 1 of 10)	4343	NM_014901	22838	Hs.434888	NM_014901	ENSG00000146083	RNF44	-	ring finger protein 44	protein-coding
26_15546_lociStitched	chr6	129637382	129708757	+	316	NA	intron (NM_033515, intron 1 of 14)	intron (NM_033515, intron 1 of 14)	37108	NM_033515	93663	Hs.486458	NM_033515	ENSG00000146376	ARHGAP18	MacGAP|SENEX|bA307O14.2	Rho GTPase activating protein 18	protein-coding
19_42305_lociStitched	chr1	206059091	206106312	+	317	NA	promoter-TSS (NM_001369490)	promoter-TSS (NM_001369490)	-894	NM_001369490	440712	Hs.662248	NM_001007544	ENSG00000263961	RHEX	C1orf186	regulator of hemoglobinization and erythroid cell expansion	protein-coding
13_40599_lociStitched	chr11	68257681	68298579	+	318	NA	Intergenic	AluJr|SINE|Alu	-6157	NM_022338	53838	Hs.303025	NM_022338	ENSG00000171067	C11orf24	DM4E3	chromosome 11 open reading frame 24	protein-coding
3_82_lociStitched	chr19	15835656	15848059	+	319	NA	Intergenic	AluSx1|SINE|Alu	12910	NR_015379	652995	Hs.644234	NR_015379	ENSG00000214049	UCA1	CUDR|LINC00178|NCRNA00178|UCAT1|onco-lncRNA-36	urothelial cancer associated 1	ncRNA
14_45214_lociStitched	chr14	105023075	105087828	+	320	NA	5' UTR (NM_013345, exon 3 of 4)	5' UTR (NM_013345, exon 3 of 4)	9979	NM_001278695	29933	Hs.532504	NM_013345	ENSG00000183484	GPR132	G2A	G protein-coupled receptor 132	protein-coding
5_50120_lociStitched	chr1	6579136	6604488	+	321	NA	3' UTR (NM_014851, exon 4 of 4)	3' UTR (NM_014851, exon 4 of 4)	11057	NM_014851	9903	Hs.7764	NM_014851	ENSG00000162413	KLHL21	-	kelch like family member 21	protein-coding
5_535_lociStitched	chr12	110581963	110606415	+	322	NA	Intergenic	AluY|SINE|Alu	-10871	NR_138550	160760	Hs.13854	NM_139283	ENSG00000196850	PPTC7	TA-PP2C|TAPP2C	PTC7 protein phosphatase homolog	protein-coding
10_38932_lociStitched	chr16	85553074	85593392	+	323	NA	Intergenic	FLAM_A|SINE|Alu	-38176	NM_001134473	23199	Hs.461647	NM_014615	ENSG00000131149	GSE1	CRHSP24|KIAA0182	Gse1 coiled-coil protein	protein-coding
15_22120_lociStitched	chr14	92647807	92681027	+	324	NA	intron (NM_024832, intron 7 of 9)	AluY|SINE|Alu	84210	NM_005606	5641	Hs.18069	NM_005606	ENSG00000100600	LGMN	AEP|LGMN1|PRSC1	legumain	protein-coding
14_242_lociStitched	chr15	74373882	74407416	+	325	NA	non-coding (NR_146881, exon 3 of 4)	non-coding (NR_146881, exon 3 of 4)	11567	NR_146881	105370894		NR_146881		LINC02255	-	long intergenic non-protein coding RNA 2255	ncRNA
4_53508_lociStitched	chr16	563239	587594	+	326	NA	intron (NM_148920, intron 2 of 9)	intron (NM_148920, intron 2 of 9)	5448	NM_004204	9091	Hs.741878	NM_004204	ENSG00000007541	PIGQ	GPI1|c407A10.1	phosphatidylinositol glycan anchor biosynthesis class Q	protein-coding
14_23426_lociStitched	chr12	113226943	113272505	+	327	NA	intron (NM_001351347, intron 1 of 26)	intron (NM_001351347, intron 1 of 26)	5356	NM_001351347	53373	Hs.524763	NM_017901	ENSG00000186815	TPCN1	TPC1	two pore segment channel 1	protein-coding
18_50915_lociStitched	chr12	8019038	8079119	+	328	NA	intron (NM_018416, intron 8 of 10)	MIRc|SINE|MIR	16362	NM_018416	55810	Hs.120844	NM_018416	ENSG00000065970	FOXJ2	FHX	forkhead box J2	protein-coding
20_38208_lociStitched	chr8	133496967	133541608	+	329	NA	intron (NM_003033, intron 2 of 8)	L1M5|LINE|L1	52600	NM_173344	6482	Hs.374257	NM_003033	ENSG00000008513	ST3GAL1	Gal-NAc6S|SIAT4A|SIATFL|ST3GalA|ST3GalA.1|ST3GalIA|ST3GalIA,1|ST3O	ST3 beta-galactoside alpha-2,3-sialyltransferase 1	protein-coding
16_48985_lociStitched	chr2	102302138	102350822	+	330	NA	intron (NM_001282408, intron 1 of 6)	L1PA4|LINE|L1	-10777	NM_003856	9173	Hs.66	NM_003856	ENSG00000115602	IL1RL1	DER4|FIT-1|IL33R|ST2|ST2L|ST2V|T1	interleukin 1 receptor like 1	protein-coding
5_41925_lociStitched	chr11	3825500	3842375	+	331	NA	intron (NM_001665, intron 1 of 1)	intron (NM_001665, intron 1 of 1)	7022	NM_001665	391	Hs.501728	NM_001665	ENSG00000177105	RHOG	ARHG	ras homolog family member G	protein-coding
9_43607_lociStitched	chr17	34200807	34231700	+	332	NA	Intergenic	L1PA5|LINE|L1	-32621	NR_110748	101927239	Hs.603592	NR_110748	ENSG00000261156	LINC01989	-	long intergenic non-protein coding RNA 1989	ncRNA
14_2086_lociStitched	chr10	124611413	124655159	+	333	NA	intron (NM_014661, intron 4 of 4)	L1MC5a|LINE|L1	-70742	NR_120630	101927944	Hs.437448	NR_120630		FAM53B-AS1	-	FAM53B antisense RNA 1	ncRNA
15_25586_lociStitched	chr4	94327597	94370501	+	334	NA	Intergenic	Intergenic	-6213	NM_014485	27306	Hs.128433	NM_014485	ENSG00000163106	HPGDS	GSTS|GSTS1|GSTS1-1|PGD2|PGDS	hematopoietic prostaglandin D synthase	protein-coding
17_51586_lociStitched	chr1	235900521	235946985	+	335	NA	Intergenic	Intergenic	-40040	NR_102436	1130	Hs.532411	NM_000081	ENSG00000143669	LYST	CHS|CHS1	lysosomal trafficking regulator	protein-coding
12_34464_lociStitched	chr22	37608045	37644017	+	336	NA	intron (NM_001172687, intron 11 of 16)	intron (NM_001172687, intron 11 of 16)	-13638	NM_018957	23616	Hs.601143	NM_018957	ENSG00000100092	SH3BP1	ARHGAP43	SH3 domain binding protein 1	protein-coding
10_16086_lociStitched	chr11	72721376	72759740	+	337	NA	intron (NM_001040118, intron 1 of 34)	intron (NM_001040118, intron 1 of 34)	11831	NM_001040118	116985	Hs.503165	NM_015242	ENSG00000186635	ARAP1	CENTD2	ArfGAP with RhoGAP domain, ankyrin repeat and PH domain 1	protein-coding
22_25298_lociStitched	chr15	101120728	101181255	+	338	NA	Intergenic	L1ME3B|LINE|L1	101057	NM_014918	22856	Hs.110488	NM_014918	ENSG00000131873	CHSY1	CHSY|CSS1|ChSy-1|TPBS	chondroitin sulfate synthase 1	protein-coding
6_46275_lociStitched	chr17	28734853	28763585	+	339	NA	exon (NM_004295, exon 7 of 7)	exon (NM_004295, exon 7 of 7)	5208	NM_004295	9618	Hs.8375	NM_004295	ENSG00000076604	TRAF4	CART1|MLN62|RNF83	TNF receptor associated factor 4	protein-coding
9_208_lociStitched	chr8	30086425	30105303	+	340	NA	intron (NM_015344, intron 1 of 3)	CpG	456	NM_015344	23484	Hs.146585	NM_015344	ENSG00000104660	LEPROTL1	HSPC112|Vps55|my047	leptin receptor overlapping transcript like 1	protein-coding
385	chr16	1243284	1248007	+	341	NA	Intergenic	L1MC3|LINE|L1	4940	NM_003294	7177	Hs.405479	NM_003294	ENSG00000172236	TPSAB1	TPS1|TPS2|TPSB1|TPSB2|Tryptase-2	tryptase alpha/beta 1	protein-coding
26	chr2	144511999	144520299	+	342	NA	intron (NR_033258, intron 2 of 2)	CpG	-3465	NR_040248	100303491	Hs.560789	NR_040248	ENSG00000238057	ZEB2-AS1	ZEB2-AS|ZEB2AS|ZEB2NAT	ZEB2 antisense RNA 1	ncRNA
73	chr12	6949115	6965181	+	343	NA	intron (NM_002831, intron 9 of 15)	L2c|LINE|L2	5792	NM_002831	5777	Hs.63489	NM_002831	ENSG00000111679	PTPN6	HCP|HCPH|HPTP1C|PTP-1C|SH-PTP1|SHP-1|SHP-1L|SHP1	protein tyrosine phosphatase non-receptor type 6	protein-coding
75	chr22	30240661	30249981	+	344	NA	promoter-TSS (NR_148946)	promoter-TSS (NR_148946)	-889	NR_148946	91370	Hs.658999	NM_052856	ENSG00000268812	LOC91370	-	uncharacterized LOC91370	ncRNA
1_76_lociStitched	chr6	32967754	32973935	+	345	NA	promoter-TSS (NM_001199455)	promoter-TSS (NM_001199455)	-86	NM_001113182	6046	Hs.75243	NM_005104	ENSG00000204256	BRD2	BRD2-IT1|D6S113E|FSH|FSRG1|NAT|O27.1.1|RING3|RNF3	bromodomain containing 2	protein-coding
22_53106_lociStitched	chr6	135279537	135348118	+	346	NA	intron (NM_017651, intron 25 of 27)	intron (NM_017651, intron 25 of 27)	74667	NR_030317	693126		NR_030317	ENSG00000207689	MIR548A2	MIRN548A2	microRNA 548a-2	ncRNA
14_27330_lociStitched	chr4	159037570	159072002	+	347	NA	Intergenic	Intergenic	-19557	NM_152543	152940	Hs.415576	NM_152543	ENSG00000164123	C4orf45	-	chromosome 4 open reading frame 45	protein-coding
15_734_lociStitched	chr13	48142098	48168261	+	348	NA	Intergenic	Intergenic	-60038	NM_001270629	29079	Hs.181112	NM_014166	ENSG00000136146	MED4	ARC36|DRIP36|HSPC126|TRAP36|VDRIP	mediator complex subunit 4	protein-coding
14_41765_lociStitched	chr6	36809026	36851108	+	349	NA	intron (NM_020939, intron 1 of 20)	MIR|SINE|MIR	9377	NM_001314017	57699	Hs.372129	NM_020939	ENSG00000124772	CPNE5	COPN5|CPN5	copine 5	protein-coding
5_10397_lociStitched	chr7	128522181	128532883	+	350	NA	Intergenic	AluSx3|SINE|Alu	50803	NM_018396	55798	Hs.433213	NM_018396	ENSG00000165055	METTL2B	METL|METTL2|METTL2A|PSENIP1	methyltransferase like 2B	protein-coding
20_11754_lociStitched	chr20	53608119	53660536	+	351	NA	intron (NR_134576, intron 2 of 2)	L1MC5a|LINE|L1	25973	NR_134576	105372672	Hs.259350	NR_134576	ENSG00000235415	LOC105372672	-	uncharacterized LOC105372672	ncRNA
6_132_lociStitched	chr4	54656967	54676972	+	352	NA	intron (NM_000222, intron 1 of 20)	intron (NM_000222, intron 1 of 20)	9041	NM_000222	3815	Hs.479754	NM_000222	ENSG00000157404	KIT	C-Kit|CD117|MASTC|PBT|SCFR	KIT proto-oncogene, receptor tyrosine kinase	protein-coding
19_23705_lociStitched	chr15	75028177	75073407	+	353	NA	TTS (NM_001301103)	TTS (NM_001301103)	7506	NM_001301104	60490	Hs.458922	NM_021823	ENSG00000138621	PPCDC	MDS018|PPC-DC|coaC	phosphopantothenoylcysteine decarboxylase	protein-coding
25_34785_lociStitched	chr15	75105190	75180754	+	355	NA	Intergenic	Intergenic	-58910	NM_015492	56905	Hs.17936	NM_015492	ENSG00000167173	C15orf39	-	chromosome 15 open reading frame 39	protein-coding
11_54271_lociStitched	chr15	50241613	50266095	+	356	NA	intron (NM_001306146, intron 6 of 10)	MER112|DNA|hAT-Charlie	11872	NM_001306146	3067	Hs.1481	NM_002112	ENSG00000140287	HDC	-	histidine decarboxylase	protein-coding
13_41426_lociStitched	chr17	75997158	76035603	+	358	NA	intron (NM_001988, intron 14 of 21)	intron (NM_001988, intron 14 of 21)	10926	NM_001320747	2125	Hs.500635	NM_001988	ENSG00000167880	EVPL	EVPK	envoplakin	protein-coding
14_2897_lociStitched	chr17	47978710	48027047	+	359	NA	Intergenic	Intergenic	-30004	NR_162100	113218499		NR_162100		MIR10226	-	microRNA 10226	ncRNA
12_11011_lociStitched	chr19	19428496	19490363	+	360	NA	intron (NM_001300946, intron 2 of 12)	intron (NM_001300946, intron 2 of 12)	24366	NR_030370	693225		NR_030370	ENSG00000207821	MIR640	MIRN640|hsa-mir-640	microRNA 640	ncRNA
11_14381_lociStitched	chr1	40010925	40041742	+	361	NA	Intergenic	LTR16B1|LTR|ERVL	-13732	NM_001350480	10487	Hs.370581	NM_006367	ENSG00000131236	CAP1	CAP|CAP1-PEN	cyclase associated actin cytoskeleton regulatory protein 1	protein-coding
8_51244_lociStitched	chr19	14763874	14787426	+	362	NA	intron (NM_013447, intron 2 of 20)	AluSx1|SINE|Alu	1277	NM_001271052	30817	Hs.531619	NM_013447	ENSG00000127507	ADGRE2	CD312|CD97|EMR2|VBU	adhesion G protein-coupled receptor E2	protein-coding
15_27432_lociStitched	chr15	92803874	92849599	+	363	NA	Intergenic	AluY|SINE|Alu	31252	NR_033769	728619	Hs.684129	NR_033769		ASB9P1	-	ankyrin repeat and SOCS box containing 9 pseudogene 1	pseudo
13_36272_lociStitched	chr16	81448446	81497928	+	364	NA	intron (NM_198390, intron 1 of 20)	intron (NM_198390, intron 1 of 20)	-22167	NM_030629	80790	Hs.594095	NM_030629	ENSG00000153815	CMIP	TCMIP	c-Maf inducing protein	protein-coding
20_51835_lociStitched	chr5	76291507	76342634	+	366	NA	intron (NM_001297716, intron 12 of 12)	intron (NM_001297716, intron 12 of 12)	-86215	NM_006633	10788	Hs.291030	NM_006633	ENSG00000145703	IQGAP2	-	IQ motif containing GTPase activating protein 2	protein-coding
10_32779_lociStitched	chr11	68817294	68855876	+	367	NA	intron (NM_001031847, intron 1 of 18)	AluSx|SINE|Alu	5331	NM_001876	1374	Hs.503043	NM_001876	ENSG00000110090	CPT1A	CPT1|CPT1-L|L-CPT1	carnitine palmitoyltransferase 1A	protein-coding
11_580_lociStitched	chr2	43264842	43305609	+	368	NA	intron (NM_001083953, intron 35 of 37)	MSTA-int|LTR|ERVL-MaLR	58014	NR_027251	100129726	Hs.194480	NM_178529	ENSG00000279873	LINC01126	-	long intergenic non-protein coding RNA 1126	ncRNA
24_54357_lociStitched	chr17	75297061	75360703	+	369	NA	intron (NM_002086, intron 3 of 5)	AluY|SINE|Alu	-39433	NM_021734	60386	Hs.514470	NM_021734	ENSG00000125454	SLC25A19	DNC|MCPHA|MUP1|THMD3|THMD4|TPC	solute carrier family 25 member 19	protein-coding
14_14698_lociStitched	chr17	74442992	74484362	+	370	NA	Intergenic	Intergenic	-2696	NM_001330456	11314	Hs.9688	NM_007261	ENSG00000167851	CD300A	CLM-8|CMRF-35-H9|CMRF-35H|CMRF35-H|CMRF35-H9|CMRF35H|CMRF35H9|IGSF12|IRC1|IRC1/IRC2|IRC2|IRp60	CD300a molecule	protein-coding
19_8255_lociStitched	chr16	67480266	67521722	+	371	NA	Intergenic	AluSq2|SINE|Alu	-17181	NM_001138	181	Hs.104633	NM_001138	ENSG00000159723	AGRP	AGRT|ART|ASIP2	agouti related neuropeptide	protein-coding
8_35680_lociStitched	chr11	837330	861097	+	372	NA	intron (NM_001025239, intron 2 of 7)	CpG	4767	NM_001025237	7106	Hs.654836	NM_003271	ENSG00000214063	TSPAN4	NAG-2|NAG2|TETRASPAN|TM4SF7|TSPAN-4	tetraspanin 4	protein-coding
16_51552_lociStitched	chr1	203290271	203329124	+	373	NA	TTS (NM_006763)	TTS (NM_006763)	4178	NM_006763	7832	Hs.519162	NM_006763	ENSG00000159388	BTG2	APRO1|PC3|TIS21	BTG anti-proliferation factor 2	protein-coding
3_116_lociStitched	chr8	59107376	59120791	+	375	NA	intron (NM_014729, intron 1 of 8)	intron (NM_014729, intron 1 of 8)	5064	NM_014729	9760	Hs.491805	NM_014729	ENSG00000198846	TOX	TOX1	thymocyte selection associated high mobility group box	protein-coding
11_46832_lociStitched	chr6	30496519	30532964	+	376	NA	Intergenic	AluSx|SINE|Alu	-1525	NR_149088	111082993		NR_149088		LINC02569	TCONS_00011283	long intergenic non-protein coding RNA 2569	ncRNA
13_24785_lociStitched	chr16	67240650	67271463	+	377	NA	intron (NM_001323973, intron 5 of 15)	intron (NM_001323973, intron 5 of 15)	7077	NR_136666	6553	Hs.439650	NM_004594	ENSG00000135740	SLC9A5	NHE5	solute carrier family 9 member A5	protein-coding
1_101_lociStitched	chr2	231705934	231712388	+	378	NA	intron (NM_001099285, intron 1 of 4)	CpG-17106	636	NM_001099285	5757	Hs.459927	NM_002823	ENSG00000187514	PTMA	TMSA	prothymosin alpha	protein-coding
6_7016_lociStitched	chr11	2889131	2911576	+	379	NA	intron (NM_183233, intron 1 of 10)	MER39B|LTR|ERV1	662	NM_183233	5002	Hs.50868	NM_002555	ENSG00000110628	SLC22A18	BWR1A|BWSCR1A|HET|IMPT1|ITM|ORCTL2|SLC22A1L|TSSC5|p45-BWR1A	solute carrier family 22 member 18	protein-coding
16_5583_lociStitched	chr1	246176571	246225548	+	381	NA	intron (NM_022743, intron 5 of 11)	intron (NM_022743, intron 5 of 11)	216353	NM_022743	64754	Hs.567571	NM_022743	ENSG00000185420	SMYD3	KMT3E|ZMYND1|ZNFN3A1|bA74P14.1	SET and MYND domain containing 3	protein-coding
13_18386_lociStitched	chr15	92067232	92098434	+	382	NA	intron (NR_135775, intron 2 of 10)	intron (NR_135775, intron 2 of 10)	228529	NR_135775	28232	Hs.311187	NM_013272	ENSG00000176463	SLCO3A1	OATP-D|OATP-RP3|OATP3A1|OATPD|OATPRP3|SLC21A11	solute carrier organic anion transporter family member 3A1	protein-coding
25_49343_lociStitched	chr8	29486060	29532657	+	383	NA	Intergenic	Intergenic	-158674	NM_001394	1846	Hs.417962	NM_001394	ENSG00000120875	DUSP4	HVH2|MKP-2|MKP2|TYP	dual specificity phosphatase 4	protein-coding
20_27660_lociStitched	chr17	74356954	74428030	+	384	NA	Intergenic	Intergenic	24986	NM_181790	350383	Hs.574368	NM_181790	ENSG00000257008	GPR142	GPRg1b|PGR2	G protein-coupled receptor 142	protein-coding
17_483_lociStitched	chr1	154458411	154493866	+	385	NA	Intergenic	AluJo|SINE|Alu	-26081	NM_182499	126668	Hs.387671	NM_182499	ENSG00000163239	TDRD10	-	tudor domain containing 10	protein-coding
100	chr19	18414237	18420529	+	386	NA	Intergenic	CpG	-2015	NM_032627	170463	Hs.515259	NM_032627	ENSG00000130511	SSBP4	-	single stranded DNA binding protein 4	protein-coding
18_36310_lociStitched	chr19	16069969	16101025	+	387	NA	intron (NM_001367836, intron 3 of 8)	AluJb|SINE|Alu	8481	NM_001367838	7171	Hs.631618	NM_003290	ENSG00000167460	TPM4	HEL-S-108	tropomyosin 4	protein-coding
8_26741_lociStitched	chr5	76363559	76408399	+	388	NA	Intergenic	Intergenic	-17306	NM_006633	10788	Hs.291030	NM_006633	ENSG00000145703	IQGAP2	-	IQ motif containing GTPase activating protein 2	protein-coding
3_8390_lociStitched	chr1	1200747	1213961	+	389	NA	promoter-TSS (NM_148901)	promoter-TSS (NM_148901)	-762	NM_004195	8784	Hs.212680	NM_004195	ENSG00000186891	TNFRSF18	AITR|CD357|ENERGEN|GITR|GITR-D	TNF receptor superfamily member 18	protein-coding
13_22112_lociStitched	chr12	122860598	122900174	+	390	NA	intron (NM_024667, intron 1 of 3)	intron (NM_024667, intron 1 of 3)	15738	NM_024667	79720	Hs.507162	NM_024667	ENSG00000139722	VPS37B	-	VPS37B subunit of ESCRT-I	protein-coding
13_52439_lociStitched	chr17	20025275	20077055	+	391	NA	intron (NM_001243439, intron 1 of 14)	(TTCT)n|Simple_repeat|Simple_repeat	-35857	NM_001033553	92521	Hs.431045	NM_152904	ENSG00000128487	SPECC1	CYTSB|HCMOGT-1|HCMOGT1|NSP	sperm antigen with calponin homology and coiled-coil domains 1	protein-coding
14_32441_lociStitched	chr12	110046780	110084976	+	392	NA	non-coding (NR_148515, exon 2 of 4)	non-coding (NR_148515, exon 2 of 4)	1817	NM_207435	400073	Hs.44817	NM_207435	ENSG00000174456	C12orf76	-	chromosome 12 open reading frame 76	protein-coding
19_19029_lociStitched	chr3	194251606	194278004	+	393	NA	Intergenic	Intergenic	-14652	NR_125403	100505920	Hs.436654	NR_125403	ENSG00000225742	LINC02036	-	long intergenic non-protein coding RNA 2036	ncRNA
15_53544_lociStitched	chr16	70395143	70434104	+	394	NA	intron (NM_006927, intron 1 of 6)	intron (NM_006927, intron 1 of 6)	24477	NM_006927	6483	Hs.368611	NM_006927	ENSG00000157350	ST3GAL2	Gal-NAc6S|SIAT4B|ST3GALII|ST3GalA.2	ST3 beta-galactoside alpha-2,3-sialyltransferase 2	protein-coding
5_51817_lociStitched	chr5	49645524	49666345	+	395	NA	Intergenic	Intergenic	785354	NM_198449	133418	Hs.561411	NM_198449	ENSG00000170571	EMB	GP70	embigin	protein-coding
6_51763_lociStitched	chr4	3362008	3393404	+	396	NA	intron (NM_198227, intron 1 of 15)	intron (NM_198227, intron 1 of 15)	7508	NM_198227	6002	Hs.527061	NM_002926	ENSG00000159788	RGS12	-	regulator of G protein signaling 12	protein-coding
17_34729_lociStitched	chr11	47853725	47886604	+	397	NA	Intergenic	Intergenic	-21620	NM_001318399	23279	Hs.643526	NM_015231	ENSG00000030066	NUP160	NPHS19	nucleoporin 160	protein-coding
114	chr6	31733563	31740949	+	398	NA	promoter-TSS (NM_001287593).2	promoter-TSS (NM_001287593).2	62	NM_001287593	1192	Hs.414565	NM_001288	ENSG00000213719	CLIC1	CL1C1|G6|NCC27	chloride intracellular channel 1	protein-coding
21_17189_lociStitched	chr12	101772588	101840429	+	399	NA	intron (NM_024312, intron 1 of 20)	L1MB4|LINE|L1	24451	NM_024312	79158	Hs.46850	NM_024312	ENSG00000111670	GNPTAB	GNPTA|ICD	N-acetylglucosamine-1-phosphate transferase subunits alpha and beta	protein-coding
8_39191_lociStitched	chr4	2785369	2809999	+	400	NA	intron (NM_001122681, intron 1 of 12)	intron (NM_001122681, intron 1 of 12)	4599	NM_001122681	6452	Hs.167679	NM_003023	ENSG00000087266	SH3BP2	3BP-2|3BP2|CRBM|CRPM|RES4-23	SH3 domain binding protein 2	protein-coding
20_44328_lociStitched	chr15	63971504	64014591	+	402	NA	intron (NM_014326, intron 2 of 11)	intron (NM_014326, intron 2 of 11)	53438	NM_014326	23604	Hs.237886	NM_014326	ENSG00000035664	DAPK2	DRP-1|DRP1	death associated protein kinase 2	protein-coding
10_33590_lociStitched	chr19	40403754	40435135	+	403	NA	Intergenic	Intergenic	-6080	NM_020956	57716	Hs.205457	NM_020956	ENSG00000105227	PRX	CMT4F	periaxin	protein-coding
14_21085_lociStitched	chr9	99041437	99079660	+	404	NA	intron (NM_001855, intron 36 of 41)	AluJb|SINE|Alu	-44565	NM_001306210	7046	Hs.494622	NM_004612	ENSG00000106799	TGFBR1	AAT5|ACVRLK4|ALK-5|ALK5|ESS1|LDS1|LDS1A|LDS2A|MSSE|SKR4|TBR-i|TBRI|TGFR-1|tbetaR-I	transforming growth factor beta receptor 1	protein-coding
12_42735_lociStitched	chr12	7958236	8005398	+	405	NA	Intergenic	AluSq2|SINE|Alu	-45630	NM_006931	6515	Hs.419240	NM_006931	ENSG00000059804	SLC2A3	GLUT3	solute carrier family 2 member 3	protein-coding
7_42255_lociStitched	chr1	32749614	32781199	+	406	NA	promoter-TSS (NM_001198973)	promoter-TSS (NM_001198973)	-221	NM_001198973	57648	Hs.591502	NM_020888	ENSG00000162522	KIAA1522	-	KIAA1522	protein-coding
7_3669_lociStitched	chr11	69623644	69647943	+	407	NA	Intergenic	Intergenic	-5312	NM_053056	595	Hs.523852	NM_053056	ENSG00000110092	CCND1	BCL1|D11S287E|PRAD1|U21B31	cyclin D1	protein-coding
16_53357_lociStitched	chr12	6136480	6171656	+	408	NA	Intergenic	Intergenic	-29393	NM_001330312	928	Hs.114286	NM_001769	ENSG00000010278	CD9	BTCC-1|DRAP-27|MIC3|MRP-1|TSPAN-29|TSPAN29	CD9 molecule	protein-coding
10_31984_lociStitched	chr5	150456043	150490169	+	409	NA	Intergenic	Intergenic	12886	NR_105061	102546298	Hs.570892	NR_105061	ENSG00000254333	NDST1-AS1	-	NDST1 antisense RNA 1	ncRNA
17_4107_lociStitched	chr2	164881621	164914510	+	410	NA	TTS (NM_001351537)	TTS (NM_001351537)	-55989	NM_001278458	22837	Hs.470457	NM_014900	ENSG00000082438	COBLL1	COBLR1	cordon-bleu WH2 repeat protein like 1	protein-coding
12_45897_lociStitched	chr8	22672135	22718663	+	411	NA	Intergenic	CpG-27074	-1919	NM_004430	1960	Hs.534313	NM_004430	ENSG00000179388	EGR3	EGR-3|PILOT	early growth response 3	protein-coding
13_7839_lociStitched	chr3	12982535	13016783	+	412	NA	intron (NM_001134382, intron 1 of 13)	intron (NM_001134382, intron 1 of 13)	-12558	NM_001330619	9922	Hs.475506	NM_014869	ENSG00000144711	IQSEC1	ARF-GEP100|ARFGEP100|BRAG2|GEP100	IQ motif and Sec7 domain 1	protein-coding
2_37137_lociStitched	chr7	105003323	105015973	+	413	NA	TTS (NR_024586)	TTS (NR_024586)	4493	NR_024586	100216545	Hs.631150	NR_024586		KMT2E-AS1	-	KMT2E antisense RNA 1	ncRNA
15_26148_lociStitched	chr8	10325773	10377794	+	415	NA	intron (NM_001199729, intron 6 of 6)	MER5A1|DNA|hAT-Charlie	-122782	NR_120604	101929191	Hs.595262	NR_120604	ENSG00000253641	LINCR-0001	-	uncharacterized LINCR-0001	ncRNA
14_32987_lociStitched	chr3	46923727	46971851	+	417	NA	intron (NM_144716, intron 2 of 7)	MIRb|SINE|MIR	28712	NR_102269	151903	Hs.631918	NM_144716	ENSG00000160799	CCDC12	-	coiled-coil domain containing 12	protein-coding
9_367_lociStitched	chr12	57081261	57102764	+	418	NA	intron (NM_005967, intron 2 of 6)	intron (NM_005967, intron 2 of 6)	2898	NM_001330305	4665	Hs.159223	NM_005967	ENSG00000166886	NAB2	MADER	NGFI-A binding protein 2	protein-coding
6_29315_lociStitched	chr11	58562694	58580929	+	419	NA	intron (NM_001143995, intron 1 of 8)	MIR|SINE|MIR	4106	NM_004811	9404	Hs.125474	NM_004811	ENSG00000110031	LPXN	LDPL	leupaxin	protein-coding
13_28328_lociStitched	chr9	120887157	120936601	+	420	NA	intron (NM_001190945, intron 6 of 8)	L2c|LINE|L2	2693	NM_001190947	7185	Hs.531251	NM_005658	ENSG00000056558	TRAF1	EBI6|MGC:10353	TNF receptor associated factor 1	protein-coding
13_29099_lociStitched	chr15	63890035	63916663	+	421	NA	Intergenic	Intergenic	-24925	NR_120344	101928988	Hs.673214	NR_120344	ENSG00000259351	LOC101928988	-	uncharacterized LOC101928988	ncRNA
9_885_lociStitched	chr17	50026349	50059467	+	422	NA	Intergenic	L2b|LINE|L2	12831	NR_038230	284080	Hs.274864	NR_038230	ENSG00000246640	PICART1	-	p53 inducible cancer associated RNA transcript 1	ncRNA
2_140_lociStitched	chr4	15001156	15006242	+	424	NA	exon (NM_001177382, exon 1 of 12)	exon (NM_001177382, exon 1 of 12)	1218	NM_182646	132864	Hs.656937	NM_182485	ENSG00000137449	CPEB2	CPE-BP2|CPEB-2|hCPEB-2	cytoplasmic polyadenylation element binding protein 2	protein-coding
13_53350_lociStitched	chr11	120197733	120227618	+	425	NA	intron (NM_178507, intron 1 of 3)	intron (NM_178507, intron 1 of 3)	1643	NM_178507	220323	Hs.445081	NM_178507	ENSG00000184232	OAF	NS5ATP13TP2	out at first homolog	protein-coding
9_22905_lociStitched	chr19	3132398	3163095	+	426	NA	intron (NR_110670, intron 2 of 3)	AluYc3|SINE|Alu	7429	NR_110670	100996351		NR_110670	ENSG00000267551	LOC100996351	-	uncharacterized LOC100996351	ncRNA
16_43348_lociStitched	chr8	102557165	102602596	+	427	NA	Intergenic	MLT1F2|LTR|ERVL-MaLR	28291	NM_024410	4956	Hs.159274	NM_024410	ENSG00000155087	ODF1	CT133|HSPB10|ODF|ODF2|ODF27|ODFP|ODFPG|ODFPGA|ODFPGB|RT7|SODF	outer dense fiber of sperm tails 1	protein-coding
11_47104_lociStitched	chr11	47908470	47941219	+	428	NA	Intergenic	AluSc|SINE|Alu	-55715	NM_001098503	5795	Hs.318547	NM_002843	ENSG00000149177	PTPRJ	CD148|DEP1|HPTPeta|R-PTP-ETA|SCC1	protein tyrosine phosphatase receptor type J	protein-coding
7_35597_lociStitched	chr7	1027269	1065694	+	429	NA	intron (NM_001303473, intron 1 of 1)	intron (NM_001303473, intron 1 of 1)	1935	NM_001303473	115330	Hs.585007	NM_138445	ENSG00000164849	GPR146	PGR8	G protein-coupled receptor 146	protein-coding
8_26022_lociStitched	chr14	91045455	91063928	+	430	NA	intron (NM_001322235, intron 1 of 17)	FLAM_C|SINE|Alu	5433	NM_001322237	9252	Hs.510225	NM_004755	ENSG00000100784	RPS6KA5	MSK1|MSPK1|RLPK	ribosomal protein S6 kinase A5	protein-coding
1_137_lociStitched	chr15	68816551	68822193	+	431	NA	intron (NM_006305, intron 1 of 6)	CpG	1523	NM_006305	8125	Hs.458747	NM_006305	ENSG00000140350	ANP32A	C15orf1|HPPCn|I1PP2A|LANP|MAPM|PHAP1|PHAPI|PP32	acidic nuclear phosphoprotein 32 family member A	protein-coding
12_19007_lociStitched	chr21	44845525	44882342	+	432	NA	intron (NM_004339, intron 2 of 5)	intron (NM_004339, intron 2 of 5)	9757	NM_004339	754	Hs.474010	NM_004339	ENSG00000183255	PTTG1IP	C21orf1|C21orf3|PBF	PTTG1 interacting protein	protein-coding
12_35924_lociStitched	chr1	175173372	175221895	+	433	NA	Intergenic	Intergenic	-4646	NM_001162894	9674	Hs.518138	NM_014656	ENSG00000235750	KIAA0040	-	KIAA0040	protein-coding
2_35949_lociStitched	chr2	39118909	39136254	+	434	NA	Intergenic	Intergenic	-7118	NM_005633	6654	Hs.709893	NM_005633	ENSG00000115904	SOS1	GF1|GGF1|GINGF|HGF|NS4|SOS-1	SOS Ras/Rac guanine nucleotide exchange factor 1	protein-coding
17_45911_lociStitched	chr8	60879712	60928005	+	436	NA	Intergenic	Intergenic	63890	NR_034003	100130298	Hs.636194	NR_034003		LOC100130298	-	hCG1816373-like	ncRNA
14_45110_lociStitched	chr12	163247	189878	+	437	NA	3' UTR (NM_001170738, exon 14 of 14)	3' UTR (NM_001170738, exon 14 of 14)	-27083	NR_120475	101929384	Hs.569138	NR_120475	ENSG00000256577	LOC101929384	-	uncharacterized LOC101929384	ncRNA
13_24208_lociStitched	chr7	2017486	2041237	+	438	NA	intron (NM_001013837, intron 12 of 18)	intron (NM_001013837, intron 12 of 18)	59691	NR_145797	109623488		NR_145797		SNORA114	-	small nucleolar RNA, H/ACA box 114	snoRNA
12_4940_lociStitched	chr8	55835811	55867582	+	439	NA	Intergenic	AluJr|SINE|Alu	-28139	NM_001111097	4067	Hs.491767	NM_002350	ENSG00000254087	LYN	JTK8|p53Lyn|p56Lyn	LYN proto-oncogene, Src family tyrosine kinase	protein-coding
13_16317_lociStitched	chr9	135964119	135994570	+	440	NA	Intergenic	Intergenic	-17971	NM_016172	10422	Hs.9194	NM_016172	ENSG00000130560	UBAC1	GBDR1|KPC2|UBADC1	UBA domain containing 1	protein-coding
13_12569_lociStitched	chr10	73887190	73958928	+	441	NA	promoter-TSS (NR_160937)	promoter-TSS (NR_160937)	-282	NR_160938	414236	Hs.585453	NM_001001791	ENSG00000222047	C10orf55	-	chromosome 10 open reading frame 55	ncRNA
97	chr10	17226493	17231147	+	442	NA	intron (NM_003380, intron 1 of 9)	CpG	579	NM_003380	7431	Hs.455493	NM_003380	ENSG00000026025	VIM	-	vimentin	protein-coding
15_20729_lociStitched	chr15	94271852	94324330	+	443	NA	promoter-TSS (NM_001159643)	promoter-TSS (NM_001159643)	-110	NM_001159643	55784	Hs.33368	NM_018349	ENSG00000140563	MCTP2	-	multiple C2 and transmembrane domain containing 2	protein-coding
9_29699_lociStitched	chr19	54360663	54390773	+	444	NA	Intergenic	Intergenic	-5162	NM_001289026	3903	Hs.572535	NM_002287	ENSG00000167613	LAIR1	CD305|LAIR-1	leukocyte associated immunoglobulin like receptor 1	protein-coding
15_42874_lociStitched	chr16	85290827	85336155	+	445	NA	Intergenic	Intergenic	-7166	NR_049816	100847022		NR_049816	ENSG00000266307	MIR5093	-	microRNA 5093	ncRNA
3_927_lociStitched	chr16	66515195	66529333	+	446	NA	intron (NR_073520, intron 5 of 8)	intron (NR_073520, intron 5 of 8)	27858	NM_001172644	7084	Hs.512619	NM_004614	ENSG00000166548	TK2	MTDPS2|MTTK|PEOB3|SCA31	thymidine kinase 2	protein-coding
19_35929_lociStitched	chr1	201531702	201586646	+	447	NA	Intergenic	MIR|SINE|MIR	39270	NR_026667	376693	Hs.605989	NR_026667		RPS10P7	RPS10_2_147	ribosomal protein S10 pseudogene 7	pseudo
9_35889_lociStitched	chr1	9704248	9738740	+	448	NA	exon (NM_001350235, exon 14 of 23)	exon (NM_001350235, exon 14 of 23)	30027	NM_001350235	5293	Hs.518451	NM_005026	ENSG00000171608	PIK3CD	APDS|IMD14|P110DELTA|PI3K|p110D	phosphatidylinositol-4,5-bisphosphate 3-kinase catalytic subunit delta	protein-coding
7_32145_lociStitched	chr17	50137829	50162214	+	450	NA	exon (NM_032595, exon 1 of 10)	exon (NM_032595, exon 1 of 10)	656	NM_032595	84687	Hs.514323	NM_032595	ENSG00000108819	PPP1R9B	PPP1R6|PPP1R9|SPINO|Spn	protein phosphatase 1 regulatory subunit 9B	protein-coding
14_32741_lociStitched	chr9	92738126	92770833	+	451	NA	intron (NM_001003800, intron 1 of 6)	Tigger9b|DNA|TcMar-Tigger	10354	NM_001003800	23299	Hs.436939	NM_015250	ENSG00000185963	BICD2	SMALED2|SMALED2A|SMALED2B|bA526D8.1	BICD cargo adaptor 2	protein-coding
4_21178_lociStitched	chr7	5526278	5539067	+	452	NA	Intergenic	L2b|LINE|L2	-2071	NM_001101	60	Hs.520640	NM_001101	ENSG00000075624	ACTB	BRWS1|PS1TP5BP1	actin beta	protein-coding
8_44136_lociStitched	chr8	102787352	102813329	+	453	NA	Intergenic	AluSg|SINE|Alu	-6482	NR_149020	401472		NR_149020		GASAL1	GASL1	growth arrest associated lncRNA 1	ncRNA
6_470_lociStitched	chr1	154997421	155018130	+	460	NA	intron (NR_049765, intron 2 of 3)	intron (NR_049765, intron 2 of 3)	5145	NM_001256455	51043	Hs.729279	NM_001252406	ENSG00000160685	ZBTB7B	CKROX|THPOK|ZBTB15|ZFP-67|ZFP67|ZNF857B|c-KROX|hcKROX	zinc finger and BTB domain containing 7B	protein-coding
13_31687_lociStitched	chr9	113985459	114017163	+	461	NA	intron (NM_001318042, intron 4 of 14)	intron (NM_001318042, intron 4 of 14)	76989	NM_001633	259	Hs.436911	NM_001633	ENSG00000106927	AMBP	A1M|EDC1|HCP|HI30|IATIL|ITI|ITIL|ITILC|UTI	alpha-1-microglobulin/bikunin precursor	protein-coding
24_39513_lociStitched	chr17	64153203	64217753	+	463	NA	intron (NM_018469, intron 5 of 11)	intron (NM_018469, intron 5 of 11)	39139	NR_002995	677842	Hs.405444	NR_002995	ENSG00000277887	SNORA50C	ACA62|SNORA76|SNORA76C	small nucleolar RNA, H/ACA box 50C	snoRNA
13_15369_lociStitched	chr20	51481524	51535265	+	464	NA	intron (NM_012340, intron 3 of 10)	intron (NM_012340, intron 3 of 10)	34325	NM_173091	4773	Hs.744148	NM_012340	ENSG00000101096	NFATC2	NFAT1|NFATP	nuclear factor of activated T cells 2	protein-coding
7_32593_lociStitched	chr1	203753217	203778819	+	465	NA	intron (NM_017773, intron 1 of 4)	intron (NM_017773, intron 1 of 4)	835	NM_001136190	54900	Hs.272794	NM_017773	ENSG00000122188	LAX1	LAX	lymphocyte transmembrane adaptor 1	protein-coding
20_9104_lociStitched	chr17	42049951	42108331	+	466	NA	Intergenic	AluJb|SINE|Alu	-28540	NM_001358661	110806298	Hs.127116	NM_001358661	ENSG00000267221	C17orf113	-	chromosome 17 open reading frame 113	protein-coding
13_42033_lociStitched	chr14	75514524	75559130	+	467	NA	intron (NM_006399, intron 2 of 2)	intron (NM_006399, intron 2 of 2)	14358	NM_006399	10538	Hs.509964	NM_006399	ENSG00000156127	BATF	B-ATF|BATF1|SFA-2|SFA2	basic leucine zipper ATF-like transcription factor	protein-coding
22_30560_lociStitched	chr20	44543437	44602092	+	468	NA	intron (NM_007066, intron 1 of 3)	intron (NM_007066, intron 1 of 3)	-9815	NM_001281445	11142	Hs.472831	NM_007066	ENSG00000168734	PKIG	PKI-gamma	cAMP-dependent protein kinase inhibitor gamma	protein-coding
18_26925_lociStitched	chr3	124619730	124655828	+	469	NA	intron (NM_007064, intron 4 of 26)	MamSINE1|SINE|tRNA-RTE	53120	NM_001323000	8997	Hs.8004	NM_003947	ENSG00000160145	KALRN	ARHGEF24|CHD5|CHDS5|DUET|DUO|HAPIP|TRAD	kalirin RhoGEF kinase	protein-coding
5_45745_lociStitched	chr4	140150128	140163324	+	471	NA	Intergenic	Intergenic	-2542	NM_018717	55534	Hs.586165	NM_018717	ENSG00000196782	MAML3	CAGH3|ERDA3|GDN|MAM-2|MAM2|TNRC3|mam-3	mastermind like transcriptional coactivator 3	protein-coding
3_4239_lociStitched	chr19	42242037	42256320	+	475	NA	exon (NM_006494, exon 4 of 4)	exon (NM_006494, exon 4 of 4)	4721	NM_001308402	2077	Hs.655969	NM_006494	ENSG00000105722	ERF	CHYTS|CRS4|PE-2|PE2	ETS2 repressor factor	protein-coding
7_284_lociStitched	chr4	78764107	78780089	+	476	NA	Intergenic	Intergenic	-4252	NM_017593	55589	Hs.146551	NM_017593	ENSG00000138756	BMP2K	BIKE|HRIHFB2017	BMP2 inducible kinase	protein-coding
3_2124_lociStitched	chr17	40062314	40077119	+	477	NA	intron (NM_199334, intron 1 of 8)	intron (NM_199334, intron 1 of 8)	6751	NM_001190918	7067	Hs.724	NM_003250	ENSG00000126351	THRA	AR7|CHNG6|EAR7|ERB-T-1|ERBA|ERBA1|NR1A1|THRA1|THRA2|c-ERBA-1	thyroid hormone receptor alpha	protein-coding
10_50422_lociStitched	chr3	129224330	129257212	+	478	NA	Intergenic	Intergenic	-8835	NM_016128	22820	Hs.518250	NM_016128	ENSG00000181789	COPG1	COPG	coatomer protein complex subunit gamma 1	protein-coding
155	chr19	47225758	47232176	+	479	NA	intron (NM_001127240, intron 1 of 3)	intron (NM_001127240, intron 1 of 3)	-1948	NR_036159	100422832		NR_036159	ENSG00000284411	MIR3191	mir-3191	microRNA 3191	ncRNA
156	chr5	179816505	179821863	+	480	NA	intron (NM_001142298, intron 2 of 8).2	intron (NM_001142298, intron 2 of 8).2	-1721	NM_003900	8878	Hs.587290	NM_003900	ENSG00000161011	SQSTM1	A170|DMRV|FTDALS3|NADGP|OSIL|PDB3|ZIP3|p60|p62|p62B	sequestosome 1	protein-coding
4_43710_lociStitched	chr20	53579865	53595294	+	482	NA	Intergenic	Intergenic	-4482	NM_006526	7764	Hs.155040	NM_006526	ENSG00000171940	ZNF217	ZABC1	zinc finger protein 217	protein-coding
8_5804_lociStitched	chr20	62595675	62624648	+	483	NA	Intergenic	Intergenic	-32342	NM_016354	28231	Hs.235782	NM_016354	ENSG00000101187	SLCO4A1	OATP-E|OATP1|OATP4A1|OATPE|OATPRP1|POAT|SLC21A12	solute carrier organic anion transporter family member 4A1	protein-coding
12_11524_lociStitched	chr1	154324145	154353631	+	484	NA	intron (NM_001370597, intron 12 of 27)	intron (NM_001370597, intron 12 of 27)	10090	NM_001367934	57198	Hs.435700	NM_020452	ENSG00000143515	ATP8B2	ATPID	ATPase phospholipid transporting 8B2	protein-coding
10_33192_lociStitched	chr17	21275245	21297378	+	486	NA	intron (NM_145109, intron 1 of 11)	intron (NM_145109, intron 1 of 11)	1600	NM_145109	5606	Hs.514012	NM_002756	ENSG00000034152	MAP2K3	MAPKK3|MEK3|MKK3|PRKMK3|SAPKK-2|SAPKK2	mitogen-activated protein kinase kinase 3	protein-coding
5_522_lociStitched	chr16	508161	530066	+	487	NA	intron (NM_001142272, intron 8 of 11)	intron (NM_001142272, intron 8 of 11)	8294	NR_024121	64493	Hs.721553	NR_024121		LINC00235	C16orf10|LA16c-356B8.1|NCRNA00235	long intergenic non-protein coding RNA 235	ncRNA
3_34120_lociStitched	chr3	50333369	50343141	+	488	NA	promoter-TSS (NM_170712)	promoter-TSS (NM_170712)	-3	NM_170712	11186	Hs.476270	NM_007182	ENSG00000068028	RASSF1	123F2|NORE2A|RASSF1A|RDA32|REH3P21	Ras association domain family member 1	protein-coding
12_42293_lociStitched	chr1	154404658	154442500	+	489	NA	intron (NM_001206866, intron 1 of 6)	intron (NM_001206866, intron 1 of 6)	-17015	NR_147855	101928101	Hs.617089	NR_147855	ENSG00000228013	IL6R-AS1	-	IL6R antisense RNA 1	ncRNA
9_34840_lociStitched	chr17	76243954	76272711	+	490	NA	Intergenic	AluJo|SINE|Alu	-7016	NM_182565	283991	Hs.744981	NM_182565	ENSG00000185262	UBALD2	FAM100B	UBA like domain containing 2	protein-coding
7_47252_lociStitched	chr14	100284520	100318769	+	491	NA	intron (NM_001352821, intron 1 of 4)	AluYj4|SINE|Alu	4800	NM_152333	123096	Hs.578109	NM_152333	ENSG00000197119	SLC25A29	C14orf69|CACL|ORNT3	solute carrier family 25 member 29	protein-coding
8_41945_lociStitched	chr11	66834817	66861901	+	492	NA	TTS (NM_000920)	TTS (NM_000920)	4918	NM_001032279	9986	Hs.654972	NM_005133	ENSG00000173653	RCE1	FACE2|RCE1A|RCE1B	Ras converting CAAX endopeptidase 1	protein-coding
7_53744_lociStitched	chr22	39513916	39535604	+	493	NA	Intergenic	L2a|LINE|L2	4196	NM_182810	468	Hs.496487	NM_001675	ENSG00000128272	ATF4	CREB-2|CREB2|TAXREB67|TXREB	activating transcription factor 4	protein-coding
25_30818_lociStitched	chr16	23853379	23920696	+	495	NA	intron (NM_002738, intron 2 of 16)	intron (NM_002738, intron 2 of 16)	51054	NM_212535	5579	Hs.460355	NM_002738	ENSG00000166501	PRKCB	PKC-beta|PKCB|PKCI(2)|PKCbeta|PRKCB1|PRKCB2	protein kinase C beta	protein-coding
3_44896_lociStitched	chr6	156775074	156782548	+	497	NA	TTS (NR_039676)	TTS (NR_039676)	881	NM_020732	57492	Hs.291587	NM_017519	ENSG00000049618	ARID1B	6A3-5|BAF250B|BRIGHT|CSS1|DAN15|ELD/OSA1|MRD12|OSA2|P250R	AT-rich interaction domain 1B	protein-coding
10_22881_lociStitched	chr16	317138	333950	+	498	NA	intron (NM_003502, intron 2 of 10)	intron (NM_003502, intron 2 of 10)	27179	NR_134879	8312	Hs.592082	NM_003502	ENSG00000103126	AXIN1	AXIN|PPP1R49	axin 1	protein-coding
7_15405_lociStitched	chr8	133556677	133576200	+	499	NA	intron (NM_003033, intron 1 of 8)	intron (NM_003033, intron 1 of 8)	5449	NM_173344	6482	Hs.374257	NM_003033	ENSG00000008513	ST3GAL1	Gal-NAc6S|SIAT4A|SIATFL|ST3GalA|ST3GalA.1|ST3GalIA|ST3GalIA,1|ST3O	ST3 beta-galactoside alpha-2,3-sialyltransferase 1	protein-coding
10_45253_lociStitched	chr15	90640660	90666316	+	501	NA	intron (NR_120372, intron 2 of 3)	MIRb|SINE|MIR	-6746	NR_120371	101929765	Hs.615348	NR_120371	ENSG00000245479	LINC01585	-	long intergenic non-protein coding RNA 1585	ncRNA
13_20894_lociStitched	chr10	43119129	43143741	+	502	NA	Intergenic	Intergenic	-7010	NM_018590	55454	Hs.657569	NM_018590	ENSG00000169826	CSGALNACT2	CHGN2|ChGn-2|GALNACT-2|GALNACT2|PRO0082|beta4GalNAcT	chondroitin sulfate N-acetylgalactosaminyltransferase 2	protein-coding
11_28740_lociStitched	chr3	12930867	12962853	+	503	NA	intron (NM_001134382, intron 1 of 13)	intron (NM_001134382, intron 1 of 13)	20870	NM_014869	9922	Hs.475506	NM_014869	ENSG00000144711	IQSEC1	ARF-GEP100|ARFGEP100|BRAG2|GEP100	IQ motif and Sec7 domain 1	protein-coding
8_7003_lociStitched	chr2	127387039	127416524	+	505	NA	Intergenic	MIRc|SINE|MIR	-16639	NM_000312	5624	Hs.224698	NM_000312	ENSG00000115718	PROC	APC|PC|PROC1|THPH3|THPH4	protein C, inactivator of coagulation factors Va and VIIIa	protein-coding
5_19023_lociStitched	chr2	10270738	10298656	+	507	NA	Intergenic	Intergenic	-18207	NM_002149	3241	Hs.580427	NM_002149	ENSG00000115756	HPCAL1	BDR1|HLP2|VILIP-3	hippocalcin like 1	protein-coding
15_54183_lociStitched	chr11	85745553	85785157	+	508	NA	intron (NM_001365826, intron 1 of 18)	AluSg|SINE|Alu	-7286	NM_001162953	54843	Hs.369520	NM_032379	ENSG00000137501	SYTL2	CHR11SYT|EXO4|PPP1R151|SGA72M|SLP2|SLP2A	synaptotagmin like 2	protein-coding
13_7852_lociStitched	chr19	56100070	56122086	+	509	NA	intron (NM_001002836, intron 1 of 2)	MER58D|DNA|hAT-Charlie	10217	NM_001002836	126208	Hs.397153	NM_001002836	ENSG00000142409	ZNF787	TIP20	zinc finger protein 787	protein-coding
13_5947_lociStitched	chr2	230642307	230668983	+	511	NA	Intergenic	MER41A|LTR|ERV1	44884	NR_040038	151475	Hs.528154	NR_040038	ENSG00000226125	LINC01907	-	long intergenic non-protein coding RNA 1907	ncRNA
2_223_lociStitched	chr21	37364726	37371146	+	513	NA	intron (NM_001347723, intron 1 of 10)	intron (NM_001347723, intron 1 of 10)	379	NM_101395	1859	Hs.368240	NM_001396	ENSG00000157540	DYRK1A	DYRK|DYRK1|HP86|MNB|MNBH|MRD7	dual specificity tyrosine phosphorylation regulated kinase 1A	protein-coding
7_658_lociStitched	chr1	235834565	235868090	+	514	NA	intron (NR_102436, intron 1 of 3)	L1PB1|LINE|L1	1733	NR_031718	100302139		NR_031718	ENSG00000222831	MIR1537	MIRN1537|hsa-mir-1537|mir-1537	microRNA 1537	ncRNA
171	chr2	70084988	70090112	+	515	NA	promoter-TSS (NR_033872)	promoter-TSS (NR_033872)	73	NM_006196	5093	Hs.2853	NM_006196	ENSG00000169564	PCBP1	HEL-S-85|HNRPE1|HNRPX|hnRNP-E1|hnRNP-X	poly(rC) binding protein 1	protein-coding
3_52386_lociStitched	chr16	30182982	30194733	+	516	NA	non-coding (NR_002454, exon 1 of 1).2	non-coding (NR_002454, exon 1 of 1).2	173	NR_002454	606724	Hs.744975	NR_002454		LOC606724	-	coronin 1A pseudogene	pseudo
19_33437_lociStitched	chr8	141264207	141308942	+	517	NA	Intergenic	Intergenic	-31945	NM_001286646	57210	Hs.372492	NM_001080431	ENSG00000022567	SLC45A4	-	solute carrier family 45 member 4	protein-coding
8_49729_lociStitched	chr15	70084826	70100648	+	518	NA	intron (NM_020908, intron 4 of 19)	intron (NM_020908, intron 4 of 19)	2052	NM_001282982	7090	Hs.287362	NM_005078	ENSG00000140332	TLE3	ESG|ESG3|GRG3|HsT18976	TLE family member 3, transcriptional corepressor	protein-coding
8_53484_lociStitched	chr15	65614862	65640194	+	519	NA	intron (NM_001301033, intron 4 of 11)	MIR3|SINE|MIR	3573	NM_001301031	9187	Hs.173092	NM_004727	ENSG00000074621	SLC24A1	CSNB1D|HsT17412|NCKX|NCKX1|RODX	solute carrier family 24 member 1	protein-coding
14_30384_lociStitched	chr5	72445045	72473035	+	520	NA	intron (NM_152625, intron 2 of 4)	intron (NM_152625, intron 2 of 4)	48370	NM_152625	167465	Hs.224794	NM_152625	ENSG00000178175	ZNF366	DC-SCRIPT|DCSCRIPT	zinc finger protein 366	protein-coding
12_2490_lociStitched	chr8	101125688	101160294	+	522	NA	Intergenic	MSTB|LTR|ERVL-MaLR	62682	NM_016096	51123	Hs.374485	NM_016096	ENSG00000120963	ZNF706	HSPC038|PNAS-106|PNAS-113	zinc finger protein 706	protein-coding
19_31685_lociStitched	chr9	105169293	105217493	+	523	NA	Intergenic	LTR89|LTR|ERVL?	-51212	NM_001330731	23446	Hs.573495	NM_022109	ENSG00000070214	SLC44A1	CD92|CDW92|CHTL1|CTL1	solute carrier family 44 member 1	protein-coding
15_51002_lociStitched	chr14	50028837	50067304	+	525	NA	intron (NR_131171, intron 3 of 8)	AluJr4|SINE|Alu	-40550	NR_126498	283551	Hs.292580	NM_001012706	ENSG00000214900	LINC01588	C14orf182	long intergenic non-protein coding RNA 1588	ncRNA
4_9595_lociStitched	chr19	788888	800470	+	527	NA	Intergenic	AluSp|SINE|Alu	-2773	NM_031990	5725	Hs.172550	NM_002819	ENSG00000011304	PTBP1	HNRNP-I|HNRNPI|HNRPI|PTB|PTB-1|PTB-T|PTB2|PTB3|PTB4|pPTB	polypyrimidine tract binding protein 1	protein-coding
5_3428_lociStitched	chr16	84596896	84614600	+	528	NA	intron (NM_021149, intron 2 of 3)	MLT1D|LTR|ERVL-MaLR	12330	NM_021149	23406	Hs.289092	NM_021149	ENSG00000103187	COTL1	CLP	coactosin like F-actin binding protein 1	protein-coding
7_49742_lociStitched	chr15	81275379	81313751	+	529	NA	intron (NM_001352686, intron 12 of 18)	intron (NM_001352686, intron 12 of 18)	-2405	NM_004513	3603	Hs.459095	NM_004513	ENSG00000172349	IL16	LCF|NIL16|PRIL16|prIL-16	interleukin 16	protein-coding
6_563_lociStitched	chr2	164839121	164867277	+	530	NA	Intergenic	Intergenic	-11123	NM_001278458	22837	Hs.470457	NM_014900	ENSG00000082438	COBLL1	COBLR1	cordon-bleu WH2 repeat protein like 1	protein-coding
17_36841_lociStitched	chr20	19605986	19662352	+	531	NA	intron (NM_020689, intron 6 of 16)	intron (NM_020689, intron 6 of 16)	-252352	NM_001242581	54453	Hs.472270	NM_018993	ENSG00000132669	RIN2	MACS|RASSF4	Ras and Rab interactor 2	protein-coding
11_53585_lociStitched	chr17	27455943	27492051	+	532	NA	intron (NM_014238, intron 1 of 20)	intron (NM_014238, intron 1 of 20)	2033	NM_014238	8844	Hs.133534	NM_014238	ENSG00000141068	KSR1	KSR|RSU2	kinase suppressor of ras 1	protein-coding
3_48023_lociStitched	chr7	516581	523508	+	533	NA	promoter-TSS (NM_033023)	promoter-TSS (NM_033023)	-200	NM_002607	5154	Hs.535898	NM_002607	ENSG00000197461	PDGFA	PDGF-A|PDGF1	platelet derived growth factor subunit A	protein-coding
13_50568_lociStitched	chr6	7022722	7054064	+	534	NA	Intergenic	L2c|LINE|L2	-69350	NM_001168344	6239	Hs.298248	NM_002955	ENSG00000124782	RREB1	FINB|HNT|LZ321|RREB-1|Zep-1	ras responsive element binding protein 1	protein-coding
9_28626_lociStitched	chr14	95495366	95527345	+	535	NA	Intergenic	Intergenic	22274	NR_003002	677768	Hs.448753	NR_003002	ENSG00000252481	SCARNA13	U93	small Cajal body-specific RNA 13	ncRNA
19_44821_lociStitched	chr5	56295504	56332354	+	536	NA	Intergenic	Intergenic	-80599	NM_024669	79722	Hs.436214	NM_024669	ENSG00000164512	ANKRD55	-	ankyrin repeat domain 55	protein-coding
11_43167_lociStitched	chr3	39346893	39378185	+	537	NA	Intergenic	L1PA10|LINE|L1	-20831	NM_017875	54977	Hs.369615	NM_017875	ENSG00000144659	SLC25A38	SIDBA2	solute carrier family 25 member 38	protein-coding
3_49915_lociStitched	chr19	4633591	4660676	+	539	NA	intron (NM_001167942, intron 1 of 1)	L1MB7|LINE|L1	7116	NM_001167942	126282	Hs.465643	NM_152362	ENSG00000185361	TNFAIP8L1	TIPE1	TNF alpha induced protein 8 like 1	protein-coding
6_338_lociStitched	chr16	20899614	20916776	+	541	NA	intron (NR_161432, intron 2 of 3)	intron (NR_161432, intron 2 of 3)	6933	NM_001369644	57149	Hs.745012	NM_020424	ENSG00000102897	LYRM1	A211C6.1	LYR motif containing 1	protein-coding
7_46884_lociStitched	chr7	5592542	5610984	+	545	NA	intron (NM_003088, intron 1 of 4)	AluJr|SINE|Alu	8947	NM_003088	6624	Hs.118400	NM_003088	ENSG00000075618	FSCN1	FAN1|HSN|SNL|p55	fascin actin-bundling protein 1	protein-coding
3_25823_lociStitched	chr13	50121834	50130840	+	546	NA	promoter-TSS (NR_152566)	promoter-TSS (NR_152566)	-796	NR_152566	8847	Hs.547964	NR_002612	ENSG00000231607	DLEU2	ALT1|BCMSUN|DLB2|LEU2|LINC00022|MIR15AHG|NCRNA00022|RFP2|RFP2OS|TRIM13OS	deleted in lymphocytic leukemia 2	ncRNA
18_6012_lociStitched	chr5	56468212	56517428	+	547	NA	Intergenic	Intergenic	-11051	NR_104664	102467147	Hs.650177	NR_104664	ENSG00000248727	LINC01948	-	long intergenic non-protein coding RNA 1948	ncRNA
6_17351_lociStitched	chr16	10933370	10958893	+	549	NA	intron (NM_015226, intron 1 of 22)	intron (NM_015226, intron 1 of 22)	1567	NM_015226	23274	Hs.35490	NM_015226	ENSG00000038532	CLEC16A	Gop-1|KIAA0350	C-type lectin domain containing 16A	protein-coding
4_24201_lociStitched	chr6	30676755	30688629	+	550	NA	intron (NM_001134870, intron 2 of 3).2	intron (NM_001134870, intron 2 of 3).2	3953	NM_133471	170954	Hs.101150	NM_133471	ENSG00000146112	PPP1R18	HKMT1098|KIAA1949	protein phosphatase 1 regulatory subunit 18	protein-coding
14_21378_lociStitched	chr5	95808235	95845534	+	551	NA	Intergenic	AluSq2|SINE|Alu	-4011	NM_001243659	2745	Hs.28988	NM_002064	ENSG00000173221	GLRX	GRX|GRX1	glutaredoxin	protein-coding
12_46720_lociStitched	chr3	194636512	194665987	+	555	NA	intron (NM_018385, intron 8 of 13)	intron (NM_018385, intron 8 of 13)	-17830	NM_138399	93109	Hs.478729	NM_138399	ENSG00000145014	TMEM44	-	transmembrane protein 44	protein-coding
11_9889_lociStitched	chr17	50930863	50963544	+	557	NA	Intergenic	Intergenic	-79225	NM_001243877	10140	Hs.703321	NM_005749	ENSG00000141232	TOB1	APRO5|APRO6|PIG49|TOB|TROB|TROB1	transducer of ERBB2, 1	protein-coding
7_848_lociStitched	chr15	73973222	73998470	+	558	NA	intron (NM_004809, intron 4 of 6)	L2b|LINE|L2	6449	NM_001324229	9399	Hs.194816	NM_004809	ENSG00000067221	STOML1	SLP-1|STORP|hUNC-24	stomatin like 1	protein-coding
17_40124_lociStitched	chr16	23944613	23977610	+	559	NA	intron (NM_002738, intron 2 of 16)	FLAM_C|SINE|Alu	125128	NM_212535	5579	Hs.460355	NM_002738	ENSG00000166501	PRKCB	PKC-beta|PKCB|PKCI(2)|PKCbeta|PRKCB1|PRKCB2	protein kinase C beta	protein-coding
12_53940_lociStitched	chr3	148846128	148883302	+	560	NA	promoter-TSS (NM_001870)	promoter-TSS (NM_001870)	-581	NM_001870	1359	Hs.646	NM_001870	ENSG00000163751	CPA3	MC-CPA	carboxypeptidase A3	protein-coding
8_15163_lociStitched	chr10	71746284	71783332	+	562	NA	intron (NM_022153, intron 1 of 6)	MIR3|SINE|MIR	8712	NM_022153	64115	Hs.47382	NM_022153	ENSG00000107738	VSIR	B7-H5|B7H5|C10orf54|DD1alpha|Dies1|GI24|PD-1H|PP2135|SISP1|VISTA	V-set immunoregulatory receptor	protein-coding
14_24341_lociStitched	chr3	50370093	50398441	+	564	NA	exon (NM_001174051, exon 6 of 39)	exon (NM_001174051, exon 6 of 39)	18904	NR_111913	11068	Hs.149443	NM_007022	ENSG00000114395	CYB561D2	101F6|TSP10|XXcos-LUCA11.4	cytochrome b561 family member D2	protein-coding
14_4422_lociStitched	chr11	48013606	48067523	+	565	NA	intron (NM_001098503, intron 1 of 8)	intron (NM_001098503, intron 1 of 8)	-56218	NR_036119	100423000		NR_036119	ENSG00000263693	MIR3161	-	microRNA 3161	ncRNA
16_47391_lociStitched	chr17	77323062	77369880	+	566	NA	intron (NM_006640, intron 1 of 10)	L1MEf|LINE|L1	-26866	NM_001113493	10801	Hs.440932	NM_006640	ENSG00000184640	SEPTIN9	AF17q25|MSF|MSF1|NAPB|PNUTL4|SEPT9|SINT1|SeptD1	septin 9	protein-coding
4_39077_lociStitched	chr1	87327425	87338001	+	568	NA	intron (NM_006769, intron 2 of 4)	intron (NM_006769, intron 2 of 4)	969	NM_001369491	8543	Hs.436792	NM_006769	ENSG00000143013	LMO4	-	LIM domain only 4	protein-coding
2_1466_lociStitched	chr6	21586985	21596932	+	570	NA	Intergenic	Intergenic	-1793	NM_003107	6659	Hs.643910	NM_003107	ENSG00000124766	SOX4	EVI16	SRY-box transcription factor 4	protein-coding
9_34298_lociStitched	chr11	119571278	119596684	+	571	NA	Intergenic	AluSx|SINE|Alu	145219	NM_203286	5818	Hs.334846	NM_002855	ENSG00000110400	NECTIN1	CD111|CLPED1|ED4|HIgR|HV1S|HVEC|OFC7|PRR|PRR1|PVRL1|PVRR|PVRR1|SK-12|nectin-1	nectin cell adhesion molecule 1	protein-coding
4_44999_lociStitched	chr9	133467904	133486393	+	572	NA	exon (NM_001145099, exon 3 of 9).2	exon (NM_001145099, exon 3 of 9).2	1951	NM_017585	11182	Hs.244378	NM_017585	ENSG00000160326	SLC2A6	GLUT6|GLUT9|HSA011372	solute carrier family 2 member 6	protein-coding
1_196_lociStitched	chr16	29804208	29809505	+	573	NA	exon (NM_001276276, exon 1 of 3)	exon (NM_001276276, exon 1 of 3)	327	NR_074080	4150	Hs.23650	NM_002383	ENSG00000103495	MAZ	PUR1|Pur-1|SAF-1|SAF-2|SAF-3|ZF87|ZNF801|Zif87	MYC associated zinc finger protein	protein-coding
3_12818_lociStitched	chr17	79831180	79845771	+	574	NA	intron (NM_003655, intron 2 of 4)	intron (NM_003655, intron 2 of 4)	965	NM_003655	8535	Hs.405046	NM_003655	ENSG00000141582	CBX4	NBP16|PC2	chromobox 4	protein-coding
10_39402_lociStitched	chr12	54961178	54992196	+	576	NA	intron (NM_001136030, intron 1 of 10)	intron (NM_001136030, intron 1 of 10)	376	NR_147064	9840	Hs.33187	NM_014796	ENSG00000135426	TESPA1	HSPC257|ITPRID3|KIAA0748	thymocyte expressed, positive selection associated 1	protein-coding
6_274_lociStitched	chr4	10089571	10102588	+	577	NA	intron (NM_005112, intron 2 of 11)	intron (NM_005112, intron 2 of 11)	-17387	NR_036090	100423011		NR_036090	ENSG00000264931	MIR3138	mir-3138	microRNA 3138	ncRNA
17_51584_lociStitched	chr1	232590040	232631056	+	578	NA	Intergenic	Intergenic	-94940	NM_020808	57568	Hs.745009	NM_020808	ENSG00000116991	SIPA1L2	SPAL2|SPAR2	signal induced proliferation associated 1 like 2	protein-coding
4_21199_lociStitched	chr12	53364828	53383172	+	579	NA	Intergenic	Intergenic	-6176	NM_138473	6667	Hs.620754	NM_003109	ENSG00000185591	SP1	-	Sp1 transcription factor	protein-coding
8_11242_lociStitched	chr14	100057560	100083054	+	580	NA	intron (NM_016337, intron 1 of 13)	MIRb|SINE|MIR	4885	NM_016337	51466	Hs.125867	NM_016337	ENSG00000196405	EVL	RNB6	Enah/Vasp-like	protein-coding
8_43414_lociStitched	chr10	80441859	80468359	+	583	NA	intron (NM_030927, intron 1 of 8)	intron (NM_030927, intron 1 of 8)	799	NM_001351267	81619	Hs.308615	NM_030927	ENSG00000108219	TSPAN14	DC-TM4F2|TM4SF14|tspan-14	tetraspanin 14	protein-coding
5_37717_lociStitched	chr9	126705281	126724610	+	584	NA	Intergenic	L1ME3F|LINE|L1	-90061	NM_001135776	23099	Hs.355581	NM_014007	ENSG00000169155	ZBTB43	ZBTB22B|ZNF-X|ZNF297B	zinc finger and BTB domain containing 43	protein-coding
6_39031_lociStitched	chr22	31278370	31296760	+	586	NA	intron (NM_001135911, intron 4 of 4)	AluSx3|SINE|Alu	4923	NM_052880	113791	Hs.26670	NM_052880	ENSG00000100100	PIK3IP1	HGFL|TrIP|hHGFL(S)	phosphoinositide-3-kinase interacting protein 1	protein-coding
17_32962_lociStitched	chr2	26738598	26775269	+	590	NA	Intergenic	LTR24C|LTR|ERV1	-7351	NM_017877	54978	Hs.1594	NM_017877	ENSG00000213699	SLC35F6	ANT2BP|C2orf18|TANGO9	solute carrier family 35 member F6	protein-coding
229	chr19	58553865	58560560	+	591	NA	intron (NM_003969, intron 1 of 5)	GA-rich|Low_complexity|Low_complexity	1399	NM_003969	9040	Hs.406068	NM_003969	ENSG00000130725	UBE2M	UBC-RS2|UBC12|hUbc12	ubiquitin conjugating enzyme E2 M	protein-coding
18_24180_lociStitched	chr3	44981434	45015875	+	594	NA	intron (NR_023353, intron 2 of 6)	intron (NR_023353, intron 2 of 6)	22405	NR_023353	23016	Hs.719958	NM_015004	ENSG00000075914	EXOSC7	EAP1|RRP42|Rrp42p|hRrp42p|p8	exosome component 7	protein-coding
4_1687_lociStitched	chr22	50528785	50547636	+	595	NA	Intergenic	Intergenic	-5631	NM_001014440	440836	Hs.531314	NM_001014440	ENSG00000177989	ODF3B	ODF3L3	outer dense fiber of sperm tails 3B	protein-coding
10_51676_lociStitched	chr2	234323598	234348415	+	597	NA	Intergenic	Intergenic	118589	NR_146988	105373934	Hs.471685	NR_146988	ENSG00000231682	LINC01891	-	long intergenic non-protein coding RNA 1891	ncRNA
10_28936_lociStitched	chr1	30888320	30929168	+	599	NA	promoter-TSS (NM_014654)	promoter-TSS (NM_014654)	14	NM_014654	9672	Hs.158287	NM_014654	ENSG00000162512	SDC3	SDCN|SYND3	syndecan 3	protein-coding
12_52575_lociStitched	chr20	5055028	5101818	+	600	NA	intron (NM_001330987, intron 3 of 3)	intron (NM_001330987, intron 3 of 3)	34653	NM_001009923	29058	Hs.472024	NM_014145	ENSG00000089063	TMEM230	C20orf30|HSPC274|dJ1116H23.2.1	transmembrane protein 230	protein-coding
19_26903_lociStitched	chr2	152568274	152595811	+	601	NA	intron (NM_052905, intron 9 of 25)	MIRb|SINE|MIR	135419	NM_001365605	55660	Hs.643580	NM_017892	ENSG00000196504	PRPF40A	FBP-11|FBP11|FLAF1|FNBP3|HIP-10|HIP10|HYPA|NY-REN-6|Prp40	pre-mRNA processing factor 40 homolog A	protein-coding
10_44375_lociStitched	chr16	75287016	75320891	+	602	NA	intron (NM_006324, intron 6 of 6)	intron (NM_006324, intron 6 of 6)	-35946	NM_001170715	9564	Hs.479747	NM_014567	ENSG00000050820	BCAR1	CAS|CAS1|CASS1|CRKAS|P130Cas	BCAR1 scaffold protein, Cas family member	protein-coding
246	chr5	170273254	170280897	+	604	NA	intron (NM_005565, intron 3 of 20)	AluSc|SINE|Alu	20702	NM_005565	3937	Hs.304475	NM_005565	ENSG00000043462	LCP2	SLP-76|SLP76	lymphocyte cytosolic protein 2	protein-coding
7_2641_lociStitched	chr11	44942539	44963425	+	605	NA	Intergenic	L3|LINE|CR1	-1676	NM_001318386	9537	Hs.554791	NM_006034	ENSG00000175274	TP53I11	PIG11	tumor protein p53 inducible protein 11	protein-coding
7_38569_lociStitched	chr2	217887635	217913792	+	606	NA	promoter-TSS (NR_106867)	promoter-TSS (NR_106867)	-85	NR_106867	102465485		NR_106867	ENSG00000275458	MIR6809	hsa-mir-6809	microRNA 6809	ncRNA
10_29840_lociStitched	chr7	139077857	139119521	+	607	NA	intron (NM_020119, intron 1 of 12)	(AATA)n|Simple_repeat|Simple_repeat	11031	NM_024625	56829	Hs.133512	NM_020119	ENSG00000105939	ZC3HAV1	ARTD13|FLB6421|PARP13|ZAP|ZC3H2|ZC3HDC2	zinc finger CCCH-type containing, antiviral 1	protein-coding
5_53600_lociStitched	chr17	43338258	43370298	+	608	NA	Intergenic	PRIMA41-int|LTR|ERV1	34620	NR_027412	100130581	Hs.546897	NR_027412	ENSG00000188825	LINC00910	-	long intergenic non-protein coding RNA 910	ncRNA
5_28458_lociStitched	chr1	2575756	2592925	+	613	NA	non-coding (NR_121638, exon 4 of 4)	non-coding (NR_121638, exon 4 of 4)	-2183	NR_036638	127281	Hs.462033	NM_152371	ENSG00000157870	PRXL2B	C1orf93|FAM213B	peroxiredoxin like 2B	protein-coding
10_31176_lociStitched	chr20	57431977	57454569	+	615	NA	Intergenic	Intergenic	-50217	NR_149006	100291105	Hs.638423	NR_149006	ENSG00000218018	LOC100291105	-	uncharacterized LOC100291105	ncRNA
8_14310_lociStitched	chr22	42994243	43018400	+	616	NA	intron (NM_001184970, intron 1 of 10)	MIRb|SINE|MIR	8828	NM_001184970	11252	Hs.162877	NM_007229	ENSG00000100266	PACSIN2	SDPII	protein kinase C and casein kinase substrate in neurons 2	protein-coding
216	chr22	46050987	46056656	+	617	NA	promoter-TSS (NR_027034)	promoter-TSS (NR_027034)	-25	NR_027034	150381	Hs.659113	NR_027034		PRR34-AS1	-	PRR34 antisense RNA 1	ncRNA
15_24378_lociStitched	chr9	35488621	35528216	+	619	NA	intron (NM_001330740, intron 1 of 10)	intron (NM_001330740, intron 1 of 10)	18307	NR_052015	9853	Hs.493796	NM_014806	ENSG00000198853	RUSC2	Iporin|MRT61	RUN and SH3 domain containing 2	protein-coding
8_24481_lociStitched	chr1	31942105	31964217	+	623	NA	Intergenic	MIRc|SINE|MIR	-14793	NM_001195100	8073	Hs.470477	NM_003479	ENSG00000184007	PTP4A2	HH13|HH7-2|HU-PP-1|OV-1|PRL-2|PRL2|PTP4A|PTPCAAX2|ptp-IV1a|ptp-IV1b	protein tyrosine phosphatase 4A2	protein-coding
8_11988_lociStitched	chr22	45156815	45181448	+	624	NA	intron (NM_007172, intron 2 of 7)	AluSz|SINE|Alu	4460	NM_153645	10762	Hs.475103	NM_007172	ENSG00000093000	NUP50	NPAP60|NPAP60L	nucleoporin 50	protein-coding
13_31699_lociStitched	chr10	71855616	71889777	+	625	NA	Intergenic	Intergenic	-21445	NM_001042466	5660	Hs.523004	NM_002778	ENSG00000197746	PSAP	GLBA|SAP1	prosaposin	protein-coding
6_22408_lociStitched	chr1	36151635	36162390	+	627	NA	promoter-TSS (NM_001270895)	promoter-TSS (NM_001270895)	852	NM_018067	55700	Hs.356096	NM_018067	ENSG00000116871	MAP7D1	PARCC1|RPRC1	MAP7 domain containing 1	protein-coding
6_35322_lociStitched	chr18	48929191	48953138	+	629	NA	intron (NM_001190822, intron 3 of 3)	intron (NM_001190822, intron 3 of 3)	1643	NM_001190823	4092	Hs.465087	NM_005904	ENSG00000101665	SMAD7	CRCS3|MADH7|MADH8	SMAD family member 7	protein-coding
23_47578_lociStitched	chr1	6280456	6322380	+	634	NA	intron (NM_181866, intron 6 of 8)	intron (NM_181866, intron 6 of 8)	-40320	NM_207370	387509	Hs.531581	NM_207370	ENSG00000158292	GPR153	PGR1	G protein-coupled receptor 153	protein-coding
11_17780_lociStitched	chr1	39191780	39215890	+	639	NA	intron (NM_012090, intron 1 of 92)	L1ME1|LINE|L1	119668	NM_012090	23499	Hs.472475	NM_012090	ENSG00000127603	MACF1	ABP620|ACF7|LIS9|MACF|OFC4	microtubule actin crosslinking factor 1	protein-coding
5_46320_lociStitched	chr17	82849762	82868455	+	640	NA	intron (NM_005993, intron 13 of 38)	intron (NM_005993, intron 13 of 38)	-19086	NM_024702	79755	Hs.464391	NM_024702	ENSG00000141579	ZNF750	ZFP750	zinc finger protein 750	protein-coding
8_41447_lociStitched	chr19	14203545	14230509	+	641	NA	Intergenic	AluSz6|SINE|Alu	-10858	NM_014921	22859	Hs.94229	NM_014921	ENSG00000072071	ADGRL1	CIRL1|CL1|LEC2|LPHN1	adhesion G protein-coupled receptor L1	protein-coding
14_20923_lociStitched	chr15	70461671	70505877	+	642	NA	Intergenic	Intergenic	22154	NR_146562	105370880		NR_146562	ENSG00000259473	LINC02205	-	long intergenic non-protein coding RNA 2205	ncRNA
3_3656_lociStitched	chr19	48320242	48334411	+	643	NA	intron (NM_001313905, intron 2 of 4)	intron (NM_001313905, intron 2 of 4)	1327	NM_001313905	2014	Hs.9999	NM_001425	ENSG00000142227	EMP3	YMP	epithelial membrane protein 3	protein-coding
255	chr22	30205300	30213850	+	644	NA	Intergenic	MIRb|SINE|MIR	-29619	NR_149070	110806283		NR_149070	ENSG00000232530	LIF-AS1	Lnc-LIF-AS	LIF antisense RNA 1	ncRNA
7_1306_lociStitched	chr1	26529329	26544459	+	647	NA	intron (NM_002953, intron 1 of 21)	intron (NM_002953, intron 1 of 21)	-6218	NM_001330441	6195	Hs.149957	NM_002953	ENSG00000117676	RPS6KA1	HU-1|MAPKAPK1A|RSK|RSK1|p90Rsk	ribosomal protein S6 kinase A1	protein-coding
8_34462_lociStitched	chr22	36352420	36388744	+	649	NA	intron (NM_002473, intron 1 of 40)	intron (NM_002473, intron 1 of 40)	17485	NM_002473	4627	Hs.474751	NM_002473	ENSG00000100345	MYH9	BDPLT6|DFNA17|EPSTS|FTNS|MATINS|MHA|NMHC-II-A|NMMHC-IIA|NMMHCA	myosin heavy chain 9	protein-coding
16_23007_lociStitched	chr14	22418035	22477909	+	650	NA	intron (NR_148361, intron 2 of 4)	intron (NR_148361, intron 2 of 4)	-15219	NR_148362	105370401	Hs.435144	NR_148361		LOC105370401	-	uncharacterized LOC105370401	ncRNA
8_18131_lociStitched	chr13	113723016	113744342	+	651	NA	intron (NM_002929, intron 6 of 6)	intron (NM_002929, intron 6 of 6)	17410	NR_028064	100130386	Hs.704121	NM_001137672	ENSG00000279770	LINC00552	-	long intergenic non-protein coding RNA 552	ncRNA
3_48284_lociStitched	chr11	65855508	65863607	+	652	NA	promoter-TSS (NM_001350283)	promoter-TSS (NM_001350283)	-876	NM_001350283	80198	Hs.288798	NM_025128	ENSG00000172732	MUS81	SLX3	MUS81 structure-specific endonuclease subunit	protein-coding
10_51315_lociStitched	chr20	32562653	32585846	+	653	NA	intron (NM_001256798, intron 1 of 10)	intron (NM_001256798, intron 1 of 10)	11084	NM_001256798	140688	Hs.516978	NM_080616	ENSG00000197183	NOL4L	C20orf112|C20orf113	nucleolar protein 4 like	protein-coding
5_20853_lociStitched	chr1	146369923	146388150	+	656	NA	Intergenic	Intergenic	2229	NR_004430	26871		NR_004430	ENSG00000206652	RNU1-1	HSD1|HU1-1|RNU1|RNU1A|RNU1A3|RNU1G4|Rnu1a1|U1|U1A1	RNA, U1 small nuclear 1	snRNA
4_36874_lociStitched	chr1	1597137	1619719	+	657	NA	Intergenic	FRAM|SINE|Alu	-6987	NM_001170688	142678	Hs.135805	NM_080875	ENSG00000197530	MIB2	ZZANK1|ZZZ5	mindbomb E3 ubiquitin protein ligase 2	protein-coding
2_298_lociStitched	chr12	45726601	45732437	+	659	NA	promoter-TSS (NM_001347839)	promoter-TSS (NM_001347839)	-187	NM_152641	196528	Hs.317304	NM_152641	ENSG00000189079	ARID2	BAF200|CSS6|p200	AT-rich interaction domain 2	protein-coding
7_42271_lociStitched	chr1	58883146	58904470	+	661	NA	intron (NR_034015, intron 2 of 2)	intron (NR_034015, intron 2 of 2)	108657	NR_034014	100131060	Hs.680604	NR_034014	ENSG00000234807	LINC01135	-	long intergenic non-protein coding RNA 1135	ncRNA
3_16523_lociStitched	chr6	163405439	163417897	+	662	NA	Intergenic	L2a|LINE|L2	2282	NR_037593	100526820	Hs.644159	NR_037593	ENSG00000270419	CAHM	LINC00468	colon adenocarcinoma hypermethylated	ncRNA
12_38114_lociStitched	chr5	67181824	67246751	+	666	NA	Intergenic	L2a|LINE|L2	-17488	NM_005582	4064	Hs.87205	NM_005582	ENSG00000134061	CD180	LY64|Ly78|RP105	CD180 molecule	protein-coding
12_45965_lociStitched	chr9	129862147	129890769	+	667	NA	intron (NM_001008563, intron 22 of 25)	AluSx1|SINE|Alu	6853	NR_106914	102466750		NR_106914	ENSG00000276124	MIR6855	hsa-mir-6855	microRNA 6855	ncRNA
8_52700_lociStitched	chr1	11718907	11749231	+	669	NA	Intergenic	AluSx|SINE|Alu	-2016	NM_001040196	57085	Hs.464438	NM_020350	ENSG00000177674	AGTRAP	ATRAP	angiotensin II receptor associated protein	protein-coding
5_44820_lociStitched	chr5	43029057	43043547	+	670	NA	intron (NR_104651, intron 2 of 2)	LTR33|LTR|ERVL	4043	NM_001014279	389289	Hs.529385	NM_001014279	ENSG00000177721	ANXA2R	AX2R|AXIIR|C5orf39	annexin A2 receptor	protein-coding
5_34814_lociStitched	chr17	1716550	1737064	+	675	NA	exon (NM_001163809, exon 1 of 10).2	exon (NM_001163809, exon 1 of 10).2	1976	NM_001163809	124997	Hs.234572	NM_152348	ENSG00000167716	WDR81	CAMRQ2|HYC3|PPP1R166|SORF-2	WD repeat domain 81	protein-coding
5_614_lociStitched	chr16	1296908	1313150	+	677	NA	Intergenic	AluSx1|SINE|Alu	-4123	NM_194260	7329	Hs.302903	NM_003345	ENSG00000103275	UBE2I	C358B7.1|P18|UBC9	ubiquitin conjugating enzyme E2 I	protein-coding
11_8561_lociStitched	chr6	73571243	73589383	+	680	NA	Intergenic	Intergenic	-59281	NM_001402	1915	Hs.535192	NM_001402	ENSG00000156508	EEF1A1	CCS-3|CCS3|EE1A1|EEF-1|EEF1A|EF-Tu|EF1A|GRAF-1EF|HNGC:16303|LENG7|PTI1|eEF1A-1	eukaryotic translation elongation factor 1 alpha 1	protein-coding
10_20661_lociStitched	chr2	74181053	74206584	+	681	NA	Intergenic	AluJo|SINE|Alu	-4745	NR_027405	10797	Hs.469030	NM_006636	ENSG00000065911	MTHFD2	NMDMC	methylenetetrahydrofolate dehydrogenase (NADP+ dependent) 2, methenyltetrahydrofolate cyclohydrolase	protein-coding
2_13331_lociStitched	chr11	64262825	64272471	+	684	NA	3' UTR (NM_000932, exon 31 of 31)	3' UTR (NM_000932, exon 31 of 31)	16118	NM_000932	5331	Hs.523761	NM_000932	ENSG00000149782	PLCB3	-	phospholipase C beta 3	protein-coding
308	chr10	100996505	101002075	+	686	NA	promoter-TSS (NM_001318100)	promoter-TSS (NM_001318100)	-518	NM_001318100	84445	Hs.523221	NM_032429	ENSG00000107816	LZTS2	LAPSER1	leucine zipper tumor suppressor 2	protein-coding
317	chr16	88698913	88707330	+	687	NA	5' UTR (NM_001171816, exon 1 of 6)	5' UTR (NM_001171816, exon 1 of 6)	460	NM_001171816	115992	Hs.513804	NM_178841	ENSG00000158717	RNF166	-	ring finger protein 166	protein-coding
10_785_lociStitched	chr6	168027025	168049898	+	688	NA	intron (NM_005355, intron 4 of 7)	intron (NM_005355, intron 4 of 7)	20588	NM_030615	3834	Hs.150013	NM_005355	ENSG00000125337	KIF25	KNSL3	kinesin family member 25	protein-coding
8_48172_lociStitched	chr9	121267566	121289525	+	690	NA	intron (NM_001353064, intron 2 of 19)	intron (NM_001353064, intron 2 of 19)	6985	NR_103560	57000	Hs.522373	NM_020250	ENSG00000235865	GSN-AS1	C9orf31|MOST2	GSN antisense RNA 1	ncRNA
14_39924_lociStitched	chr8	42173754	42218259	+	695	NA	intron (NM_001319189, intron 1 of 11)	intron (NM_001319189, intron 1 of 11)	11559	NM_033011	5327	Hs.491582	NM_000930	ENSG00000104368	PLAT	T-PA|TPA	plasminogen activator, tissue type	protein-coding
4_15510_lociStitched	chr20	62132432	62147681	+	697	NA	intron (NM_002792, intron 2 of 6)	intron (NM_002792, intron 2 of 6)	3338	NM_002792	5688	Hs.233952	NM_002792	ENSG00000101182	PSMA7	C6|HEL-S-276|HSPC|RC6-1|XAPC7	proteasome subunit alpha 7	protein-coding
9_46211_lociStitched	chr16	807034	833520	+	698	NA	Intergenic	AluSx|SINE|Alu	14834	NM_001013638	388199	Hs.528461	NM_001013638		PRR25	gs64	proline rich 25	protein-coding
3_52560_lociStitched	chr19	48872431	48880830	+	699	NA	TTS (NM_014330)	TTS (NM_014330)	4238	NM_014330	23645	Hs.631593	NM_014330	ENSG00000087074	PPP1R15A	GADD34	protein phosphatase 1 regulatory subunit 15A	protein-coding
5_50390_lociStitched	chr3	46984756	47000748	+	700	NA	intron (NM_015175, intron 10 of 53)	intron (NM_015175, intron 10 of 53)	4762	NM_001365116	23218	Hs.437043	NM_015175	ENSG00000160796	NBEAL2	BDPLT4|GPS	neurobeachin like 2	protein-coding
21_30728_lociStitched	chr8	127893383	127932170	+	701	NA	intron (NR_003367, intron 2 of 8)	AluSx1|SINE|Alu	35947	NR_103558	641384	Hs.629674	NM_001037234	ENSG00000280055	TMEM75	-	transmembrane protein 75	ncRNA
19_43162_lociStitched	chr3	24151867	24187430	+	703	NA	intron (NM_001354708, intron 4 of 9)	intron (NM_001354708, intron 4 of 9)	18324	NR_121667	101927854	Hs.570625	NR_121667		LOC101927854	-	uncharacterized LOC101927854	ncRNA
15_36663_lociStitched	chr10	77080364	77112535	+	704	NA	intron (NM_001271519, intron 9 of 28)	intron (NM_001271519, intron 9 of 28)	-44382	NR_120654	101929310	Hs.666457	NR_120654	ENSG00000225497	KCNMA1-AS2	-	KCNMA1 antisense RNA 2	ncRNA
12_47194_lociStitched	chr12	132764264	132787531	+	706	NA	intron (NM_005895, intron 21 of 23)	intron (NM_005895, intron 21 of 23)	-14065	NM_015114	23141	Hs.654628	NM_015114	ENSG00000176915	ANKLE2	KIAA0692|LEMD7|Lem4|MCPH16	ankyrin repeat and LEM domain containing 2	protein-coding
333	chr17	78124255	78132917	+	708	NA	intron (NM_007267, intron 1 of 19)	CpG	208	NM_001127198	11322	Hs.632227	NM_007267	ENSG00000141524	TMC6	EV1|EVER1|EVIN1|LAK-4P	transmembrane channel like 6	protein-coding
7_23938_lociStitched	chr7	5553489	5575240	+	710	NA	Intergenic	AluY|SINE|Alu	-28452	NM_003088	6624	Hs.118400	NM_003088	ENSG00000075618	FSCN1	FAN1|HSN|SNL|p55	fascin actin-bundling protein 1	protein-coding
5_48587_lociStitched	chr18	2841146	2854651	+	712	NA	exon (NM_032048, exon 2 of 8)	exon (NM_032048, exon 2 of 8)	892	NM_032048	84034	Hs.532815	NM_032048	ENSG00000132205	EMILIN2	EMILIN-2|FOAP-10	elastin microfibril interfacer 2	protein-coding
335	chr17	44217721	44222796	+	713	NA	promoter-TSS (NM_001076684)	promoter-TSS (NM_001076684)	-583	NM_001076684	7343	Hs.89781	NM_014233	ENSG00000108312	UBTF	CONDBA|NOR-90|UBF|UBF-1|UBF1|UBF2	upstream binding transcription factor	protein-coding
6_26375_lociStitched	chr10	73802829	73819649	+	714	NA	intron (NR_160745, intron 1 of 1)	CpG	359	NM_001330107	8509	Hs.654758	NM_003635	ENSG00000166507	NDST2	HSST2|N-HSST 2|NST2	N-deacetylase and N-sulfotransferase 2	protein-coding
10_11470_lociStitched	chr16	4505553	4527709	+	718	NA	intron (NM_001199055, intron 1 of 5)	AluJr|SINE|Alu	20773	NM_001127205	3163	Hs.284279	NM_002134	ENSG00000103415	HMOX2	HO-2	heme oxygenase 2	protein-coding
6_4725_lociStitched	chr11	59702721	59729353	+	721	NA	Intergenic	Intergenic	-2192	NM_001005324	390201	Hs.589001	NM_001005324	ENSG00000172289	OR10V1	OR11-256	olfactory receptor family 10 subfamily V member 1	protein-coding
11_22770_lociStitched	chr21	43645794	43666473	+	722	NA	intron (NM_007031, intron 3 of 8)	intron (NM_007031, intron 3 of 8)	3355	NM_007031	11077	Hs.406157	NM_007031	ENSG00000160207	HSF2BP	-	heat shock transcription factor 2 binding protein	protein-coding
7_2259_lociStitched	chr2	201775952	201792938	+	725	NA	Intergenic	MER49|LTR|ERV1	-3512	NM_001135745	57679	Hs.471096	NM_020919	ENSG00000003393	ALS2	ALS2CR6|ALSJ|IAHSP|PLSJ	alsin Rho guanine nucleotide exchange factor ALS2	protein-coding
4_54365_lociStitched	chr17	81510188	81519978	+	741	NA	Intergenic	CpG-11886	-2284	NR_037688	71	Hs.514581	NM_001614	ENSG00000184009	ACTG1	ACT|ACTG|DFNA20|DFNA26|HEL-176	actin gamma 1	protein-coding
11_39331_lociStitched	chr9	135439457	135476767	+	744	NA	Intergenic	AluSc8|SINE|Alu	14137	NR_038969	100506599	Hs.561897	NR_038969	ENSG00000225361	PPP1R26-AS1	-	PPP1R26 antisense RNA 1	ncRNA
19_30608_lociStitched	chr1	212087748	212138698	+	750	NA	Intergenic	L2c|LINE|L2	35610	NR_036068	100422947		NR_036068	ENSG00000264358	MIR3122	mir-3122	microRNA 3122	ncRNA
7_11352_lociStitched	chr2	219509271	219530185	+	751	NA	intron (NM_018674, intron 1 of 9)	intron (NM_018674, intron 1 of 9)	5558	NM_018674	55515	Hs.87469	NM_018674	ENSG00000072182	ASIC4	ACCN4|BNAC4	acid sensing ion channel subunit family member 4	protein-coding
8_43744_lociStitched	chrX	12947034	12978578	+	753	NA	Intergenic	SVA_D|Retroposon|SVA	-12304	NM_021109	7114	Hs.437277	NM_021109	ENSG00000205542	TMSB4X	FX|PTMB4|TB4X|TMSB4	thymosin beta 4 X-linked	protein-coding
1_372_lociStitched	chr21	34885933	34891548	+	754	NA	promoter-TSS (NM_001122607)	promoter-TSS (NM_001122607)	-41	NM_001122607	861	Hs.149261	NM_001754	ENSG00000159216	RUNX1	AML1|AML1-EVI-1|AMLCR1|CBF2alpha|CBFA2|EVI-1|PEBP2aB|PEBP2alpha	RUNX family transcription factor 1	protein-coding
5_40816_lociStitched	chr22	37482438	37494275	+	758	NA	Intergenic	Intergenic	-1969	NM_001166343	4242	Hs.517603	NM_002405	ENSG00000100060	MFNG	-	MFNG O-fucosylpeptide 3-beta-N-acetylglucosaminyltransferase	protein-coding
